# Supplementary material for: Barcoding Beetles: A Regional Survey of 1872 Species Reveals High Identification Success and Unusually Deep Interspecific Divergences
Source: PLoS One. 2014 Sep 25;9(9):e108651. doi: 10.1371/journal.pone.0108651 (PMC4177932; doi:10.1371/journal.pone.0108651)
Supplement: Table S1 — List of species names, countries of origin, BOLD sample IDs, and GenBank accession numbers of the analyzed specimens. (XLSX) [file pone.0108651.s001.xlsx]

## Sheet: Table_S1
index	Family	Identification	BOLD sample ID	Country	COI barcode seq length	GenBank accession
1	Aderidae	Anidorus nigrinus	ZMUO.005234	Finland	658[0n]	KJ963945
2	Aderidae	Anidorus nigrinus	ZMUO.007187	Finland	658[0n]	KJ962434
3	Aderidae	Anidorus nigrinus	ZMUO.007242	Finland	657[0n]	KJ965104
4	Aderidae	Euglenes pygmaeus	ZMUO.004805	Finland	658[0n]	KJ962957
5	Agyrtidae	Pteroloma forsstromii	ZMUO.003047	Finland	658[0n]	KJ962450
6	Agyrtidae	Pteroloma forsstromii	ZMUO.007369	Finland	658[0n]	KJ962071
7	Agyrtidae	Pteroloma forsstromii	ZMUO.007370	Finland	658[0n]	KJ964279
8	Alexiidae	Sphaerosoma pilosum	ZMUO.004080	Finland	658[0n]	KJ967241
9	Anthicidae	Anthicus antherinus	ZMUO.001576	Finland	658[0n]	KJ966146
10	Anthicidae	Anthicus antherinus	ZMUO.001643	Finland	624[0n]	KJ964292
11	Anthicidae	Anthicus antherinus	ZMUO.001882	Finland	658[0n]	KJ965607
12	Anthicidae	Anthicus antherinus	ZMUO.001883	Finland	658[0n]	KJ962224
13	Anthicidae	Anthicus antherinus	ZMUO.001885	Finland	658[0n]	KJ967055
14	Anthicidae	Anthicus ater	ZMUO.000467	Finland	658[0n]	KJ963426
15	Anthicidae	Anthicus ater	ZMUO.001582	Finland	658[0n]	KJ962923
16	Anthicidae	Anthicus ater	ZMUO.003413	Finland	658[0n]	KJ965783
17	Anthicidae	Anthicus ater	ZMUO.004221	Finland	658[0n]	KJ966626
18	Anthicidae	Anthicus ater	ZMUO.005410	Finland	658[0n]	KJ966003
19	Anthicidae	Anthicus ater	ZMUO.006697	Finland	658[0n]	KJ962645
20	Anthicidae	Anthicus bimaculatus	ZMUO.007649	Finland	658[0n]	KJ961773
21	Anthicidae	Anthicus bimaculatus	ZMUO.007650	Finland	658[0n]	KJ961752
22	Anthicidae	Anthicus flavipes	MP00151	Finland	407[0n]	KJ961804
23	Anthicidae	Anthicus flavipes	ZMUO.000820	Finland	658[0n]	KJ967432
24	Anthicidae	Anthicus flavipes	ZMUO.001031	Finland	658[0n]	KJ965261
25	Anthicidae	Anthicus flavipes	ZMUO.004222	Finland	658[0n]	KJ963995
26	Anthicidae	Anthicus flavipes	ZMUO.005281	Finland	658[0n]	KJ967332
27	Anthicidae	Anthicus flavipes	ZMUO.006629	Finland	658[0n]	KJ963178
28	Anthicidae	Anthicus sellatus	ZMUO.002286	Finland	658[0n]	KJ966480
29	Anthicidae	Anthicus sellatus	ZMUO.002287	Finland	658[0n]	KJ961822
30	Anthicidae	Notoxus monoceros	ZMUO.001466	Finland	658[0n]	KJ963500
31	Anthicidae	Notoxus monoceros	ZMUO.002059	Finland	658[0n]	KJ966155
32	Anthicidae	Notoxus monoceros	ZMUO.005023	Finland	658[0n]	KJ965666
33	Anthicidae	Notoxus monoceros	ZMUO.005373	Finland	658[0n]	KJ963484
34	Anthicidae	Notoxus monoceros	ZMUO.005471	Finland	658[0n]	KJ963678
35	Anthicidae	Notoxus monoceros	ZMUO.006442	Sweden	658[0n]	KJ963806
36	Anthicidae	Notoxus monoceros	ZMUO.007173	Sweden	658[0n]	KJ964826
37	Anthicidae	Omonadus floralis	ZMUO.000432	Finland	658[0n]	KJ963106
38	Anthicidae	Omonadus floralis	ZMUO.000515	Finland	658[0n]	KJ964402
39	Anthicidae	Omonadus formicarius	ZMUO.000386	Finland	405[2n]	KJ961974
40	Anthicidae	Stricticollis tobias	ZMUO.000427	Finland	658[0n]	KJ962132
41	Anthicidae	Stricticollis tobias	ZMUO.000841	Finland	658[0n]	KJ966178
42	Anthribidae	Anthribus nebulosus	ZMUO.002437	Finland	658[0n]	KJ964757
43	Anthribidae	Anthribus nebulosus	ZMUO.004114	Finland	279[1n]	Contamination present, not uploaded to GenBank
44	Anthribidae	Anthribus nebulosus	ZMUO.005278	Finland	658[0n]	KJ961881
45	Anthribidae	Anthribus nebulosus	ZMUO.007662	Estonia	658[0n]	KJ963006
46	Anthribidae	Anthribus scapularis	ZMUO.002307	Finland	0
47	Anthribidae	Dissoleucas niveirostris	ZMUO.006004	Finland	658[0n]	KJ961782
48	Anthribidae	Platystomos albinus	ZMUO.000745	Finland	658[0n]	KJ966084
49	Anthribidae	Platystomos albinus	ZMUO.001551	Finland	658[0n]	KJ967406
50	Anthribidae	Platystomos albinus	ZMUO.005433	Finland	658[0n]	KJ963831
51	Anthribidae	Platystomos albinus	ZMUO.006637	Finland	658[0n]	KJ962257
52	Anthribidae	Platystomos albinus	ZMUO.007587	Finland	658[0n]	KJ963023
53	Anthribidae	Tropideres dorsalis	MP00084	Finland	658[0n]	HM909034
54	Attelabidae	Byctiscus betulae	ZMUO.005162	Finland	620[0n]	KJ964462
55	Attelabidae	Byctiscus betulae	ZMUO.006865	Finland	658[0n]	KJ966492
56	Attelabidae	Byctiscus betulae	ZMUO.007632	Finland	658[0n]	KJ967200
57	Attelabidae	Byctiscus populi	ZMUO.005584	Finland	639[1n]	KJ966106
58	Attelabidae	Byctiscus populi	ZMUO.005932	Finland	658[0n]	KJ966588
59	Attelabidae	Byctiscus populi	ZMUO.006220	Finland	307[0n]	KJ962974
60	Attelabidae	Deporaus betulae	ZMUO.003048	Finland	658[0n]	KJ962799
61	Attelabidae	Deporaus betulae	ZMUO.003218	Finland	658[0n]	KJ965374
62	Attelabidae	Deporaus betulae	ZMUO.003367	Estonia	658[0n]	KJ966073
63	Attelabidae	Deporaus betulae	ZMUO.005358	Finland	632[0n]	KJ967270
64	Attelabidae	Deporaus betulae	ZMUO.005803	Sweden	658[0n]	KJ967415
65	Attelabidae	Neocoenorrhinus aequatus	ZMUO.005171	Finland	615[0n]	KJ963805
66	Attelabidae	Neocoenorrhinus aequatus	ZMUO.005883	Finland	658[0n]	KJ963240
67	Attelabidae	Neocoenorrhinus aequatus	ZMUO.007628	Finland	658[0n]	KJ965317
68	Attelabidae	Neocoenorrhinus aequatus	ZMUO.007629	Finland	658[0n]	KJ965980
69	Attelabidae	Neocoenorrhinus germanicus	ZMUO.004377	Finland	658[0n]	KJ963010
70	Attelabidae	Neocoenorrhinus germanicus	ZMUO.004957	Finland	658[0n]	KJ964670
71	Attelabidae	Neocoenorrhinus germanicus	ZMUO.005346	Finland	658[0n]	KJ964855
72	Attelabidae	Neocoenorrhinus germanicus	ZMUO.005844	Sweden	658[0n]	KJ965556
73	Attelabidae	Neocoenorrhinus germanicus	ZMUO.006471	Finland	658[0n]	KJ964689
74	Attelabidae	Rhynchites cupreus	ZMUO.000431	Finland	658[0n]	KJ962867
75	Attelabidae	Rhynchites cupreus	ZMUO.005245	Finland	658[0n]	KJ963184
76	Attelabidae	Rhynchites cupreus	ZMUO.007261	Finland	658[0n]	KJ965524
77	Attelabidae	Rhynchites cupreus	ZMUO.007274	Finland	658[0n]	KJ964073
78	Attelabidae	Temnocerus longiceps	ZMUO.007633	Finland	658[0n]	KJ963656
79	Attelabidae	Temnocerus nanus	ZMUO.001979	Finland	658[0n]	KJ964633
80	Attelabidae	Temnocerus nanus	ZMUO.004050	Finland	658[0n]	KJ966823
81	Attelabidae	Temnocerus nanus	ZMUO.004287	Finland	658[0n]	KJ962367
82	Attelabidae	Temnocerus nanus	ZMUO.005595	Finland	623[0n]	KJ962896
83	Attelabidae	Temnocerus nanus	ZMUO.006889	Finland	658[0n]	KJ963205
84	Attelabidae	Temnocerus tomentosus	ZMUO.001980	Finland	658[0n]	KJ962154
85	Attelabidae	Temnocerus tomentosus	ZMUO.003158	Finland	658[0n]	KJ962914
86	Attelabidae	Temnocerus tomentosus	ZMUO.005924	Finland	658[0n]	KJ961816
87	Boridae	Boros schneideri	ZMUO.004166	Finland	658[0n]	KJ964317
88	Bostrichidae	Bostrichus capucinus	MP00430	Finland	0
89	Bostrichidae	Stephanopachys linearis	ZMUO.001552	Finland	658[0n]	KJ964646
90	Bostrichidae	Stephanopachys linearis	ZMUO.004169	Finland	658[0n]	KJ962193
91	Bostrichidae	Stephanopachys linearis	ZMUO.004175	Finland	0
92	Bostrichidae	Stephanopachys substriatus	MP00089	Finland	372[1n]	KJ963477
93	Brachyceridae	Grypus equiseti	ZMUO.004964	Finland	658[0n]	KJ965041
94	Brachyceridae	Grypus equiseti	ZMUO.006955	Finland	658[0n]	KJ965848
95	Brachyceridae	Notaris acridulus	ZMUO.004432	Finland	658[0n]	KJ966613
96	Brachyceridae	Notaris acridulus	ZMUO.005212	Finland	656[0n]	KJ962875
97	Brachyceridae	Notaris acridulus	ZMUO.006126	Finland	658[0n]	KJ964224
98	Brachyceridae	Notaris acridulus	ZMUO.007180	Finland	658[0n]	KJ965507
99	Brachyceridae	Notaris acridulus	ZMUO.007184	Finland	658[0n]	KJ963939
100	Brachyceridae	Notaris acridulus	ZMUO.007347	Finland	658[0n]	KJ962660
101	Brachyceridae	Notaris aethiops	ZMUO.002470	Finland	301[8n]	Contamination present, not uploaded to GenBank
102	Brachyceridae	Notaris aethiops	ZMUO.004921	Finland	307[0n]	KJ962693
103	Brachyceridae	Notaris aethiops	ZMUO.004971	Finland	603[3n]	Contamination present, not uploaded to GenBank
104	Brachyceridae	Notaris aethiops	ZMUO.006866	Finland	658[0n]	KJ965954
105	Brachyceridae	Notaris scirpi	ZMUO.004902	Finland	0
106	Brachyceridae	Notaris scirpi	ZMUO.005164	Finland	627[0n]	KJ966815
107	Brachyceridae	Notaris scirpi	ZMUO.005745	Finland	658[0n]	KJ963431
108	Brachyceridae	Tanysphyrus lemnae	ZMUO.004461	Finland	658[0n]	KJ963114
109	Brachyceridae	Tanysphyrus lemnae	ZMUO.007103	Finland	632[0n]	KJ961922
110	Brachyceridae	Tanysphyrus lemnae	ZMUO.007445	Estonia	658[0n]	KJ964405
111	Brachyceridae	Thryogenes festucae	MP00214	Finland	0
112	Brachyceridae	Thryogenes festucae	ZMUO.003370	Finland	658[0n]	KJ964466
113	Brachyceridae	Thryogenes festucae	ZMUO.006372	Finland	658[0n]	KJ965759
114	Brachyceridae	Thryogenes festucae	ZMUO.007077	Finland	658[0n]	KJ965320
115	Brachyceridae	Thryogenes nereis	MP00215	Finland	0
116	Brachyceridae	Thryogenes nereis	ZMUO.001592	Finland	307[0n]	KJ966484
117	Brentidae	Apion cruentatum	ZMUO.005238	Finland	658[0n]	KJ966738
118	Brentidae	Apion cruentatum	ZMUO.007332	Finland	658[0n]	KJ964116
119	Brentidae	Apion frumentarium	ZMUO.004343	Finland	658[0n]	KJ965427
120	Brentidae	Apion frumentarium	ZMUO.005662	Finland	658[0n]	KJ965997
121	Brentidae	Apion haematodes	ZMUO.004454	Finland	0
122	Brentidae	Betulapion simile	ZMUO.003172	Finland	658[0n]	KJ963834
123	Brentidae	Betulapion simile	ZMUO.003860	Finland	658[0n]	KJ965094
124	Brentidae	Betulapion simile	ZMUO.004275	Estonia	633[0n]	KJ965634
125	Brentidae	Betulapion simile	ZMUO.006481	Finland	658[0n]	KJ964571
126	Brentidae	Cyanapion gnarum	ZMUO.006726	Finland	407[0n]	KJ966574
127	Brentidae	Cyanapion gnarum	ZMUO.006727	Finland	407[0n]	KJ967369
128	Brentidae	Cyanapion gyllenhalii	ZMUO.007236	Finland	658[0n]	KJ961906
129	Brentidae	Cyanapion gyllenhalii	ZMUO.007444	Estonia	658[0n]	KJ965413
130	Brentidae	Eutrichapion ervi	ZMUO.004274	Estonia	658[0n]	KJ964251
131	Brentidae	Eutrichapion ervi	ZMUO.004478	Finland	658[0n]	KJ964247
132	Brentidae	Eutrichapion ervi	ZMUO.007283	Finland	658[0n]	KJ962369
133	Brentidae	Eutrichapion facetum	ZMUO.003878	Finland	657[0n]	KJ962484
134	Brentidae	Eutrichapion facetum	ZMUO.004549	Finland	658[0n]	KJ965027
135	Brentidae	Eutrichapion facetum	ZMUO.005326	Finland	635[0n]	KJ965752
136	Brentidae	Eutrichapion facetum	ZMUO.007265	Finland	658[0n]	KJ963801
137	Brentidae	Eutrichapion punctigerum	ZMUO.007435	Estonia	633[0n]	KJ964997
138	Brentidae	Eutrichapion viciae	ZMUO.001999	Finland	624[0n]	KJ967522
139	Brentidae	Eutrichapion viciae	ZMUO.004290	Finland	632[0n]	KJ964400
140	Brentidae	Eutrichapion viciae	ZMUO.006555	Finland	658[0n]	KJ962296
141	Brentidae	Eutrichapion viciae	ZMUO.007238	Finland	658[0n]	KJ962622
142	Brentidae	Eutrichapion viciae	ZMUO.007446	Estonia	658[0n]	KJ963872
143	Brentidae	Ischnopterapion loti	ZMUO.005723	Finland	658[0n]	KJ964755
144	Brentidae	Ischnopterapion loti	ZMUO.005724	Finland	658[0n]	KJ967386
145	Brentidae	Ischnopterapion loti	ZMUO.007235	Finland	658[0n]	KJ964203
146	Brentidae	Ischnopterapion loti	ZMUO.007237	Finland	658[0n]	KJ965166
147	Brentidae	Ischnopterapion virens	ZMUO.000831	Finland	307[0n]	KJ965131
148	Brentidae	Ischnopterapion virens	ZMUO.003872	Finland	0
149	Brentidae	Ischnopterapion virens	ZMUO.004042	Finland	0
150	Brentidae	Ischnopterapion virens	ZMUO.006554	Finland	657[1n]	KJ963422
151	Brentidae	Melanapion minimum	ZMUO.000585	Finland	656[2n]	KJ967202
152	Brentidae	Nanophyes marmoratus	ZMUO.003420	Finland	658[0n]	KJ963172
153	Brentidae	Nanophyes marmoratus	ZMUO.004055	Finland	658[0n]	KJ966861
154	Brentidae	Nanophyes marmoratus	ZMUO.004056	Finland	658[0n]	KJ962283
155	Brentidae	Nanophyes marmoratus	ZMUO.004887	Finland	658[0n]	KJ963571
156	Brentidae	Nanophyes marmoratus	ZMUO.005005	Finland	658[0n]	KJ962972
157	Brentidae	Omphalapion hookerorum	ZMUO.001857	Finland	658[0n]	KJ964553
158	Brentidae	Omphalapion hookerorum	ZMUO.005685	Finland	658[0n]	KJ967192
159	Brentidae	Omphalapion hookerorum	ZMUO.007166	Sweden	658[0n]	KJ964463
160	Brentidae	Oxystoma cerdo	MP00169	Finland	658[0n]	HM909055
161	Brentidae	Oxystoma cerdo	ZMUO.001962	Finland	658[0n]	KJ961845
162	Brentidae	Oxystoma cerdo	ZMUO.001963	Finland	658[0n]	KJ961917
163	Brentidae	Oxystoma cerdo	ZMUO.003871	Finland	658[0n]	KJ966552
164	Brentidae	Oxystoma cerdo	ZMUO.004288	Finland	658[0n]	KJ965683
165	Brentidae	Oxystoma opeticum	ZMUO.003330	Estonia	658[0n]	KJ963288
166	Brentidae	Oxystoma subulatum	ZMUO.004273	Estonia	658[0n]	KJ964449
167	Brentidae	Oxystoma subulatum	ZMUO.006171	Finland	658[0n]	KJ967372
168	Brentidae	Oxystoma subulatum	ZMUO.007364	Finland	658[0n]	KJ967059
169	Brentidae	Perapion curtirostre	ZMUO.001860	Finland	658[0n]	KJ966183
170	Brentidae	Perapion curtirostre	ZMUO.005854	Sweden	658[0n]	KJ965195
171	Brentidae	Perapion curtirostre	ZMUO.006415	Sweden	658[0n]	KJ965430
172	Brentidae	Perapion curtirostre	ZMUO.007156	Sweden	405[2n]	KJ966116
173	Brentidae	Perapion marchicum	ZMUO.003874	Finland	658[0n]	KJ964163
174	Brentidae	Perapion violaceum	ZMUO.007104	Finland	658[0n]	KJ965303
175	Brentidae	Perapion violaceum	ZMUO.007147	Sweden	633[0n]	KJ963115
176	Brentidae	Perapion violaceum	ZMUO.007149	Sweden	658[0n]	KJ967111
177	Brentidae	Protapion apricans	ZMUO.000443	Finland	658[0n]	KJ966812
178	Brentidae	Protapion apricans	ZMUO.003418	Finland	658[0n]	KJ962040
179	Brentidae	Protapion apricans	ZMUO.004256	Estonia	658[0n]	KJ962952
180	Brentidae	Protapion apricans	ZMUO.005853	Sweden	658[0n]	KJ966592
181	Brentidae	Protapion assimile	ZMUO.001861	Finland	657[1n]	KJ963487
182	Brentidae	Protapion assimile	ZMUO.006482	Finland	658[0n]	KJ966410
183	Brentidae	Protapion assimile	ZMUO.006483	Finland	658[0n]	KJ966563
184	Brentidae	Protapion fulvipes	ZMUO.001862	Finland	658[0n]	KJ962539
185	Brentidae	Protapion fulvipes	ZMUO.004255	Estonia	658[0n]	KJ966299
186	Brentidae	Protapion fulvipes	ZMUO.007664	Estonia	658[0n]	KJ963196
187	Brentidae	Protapion gracilipes	ZMUO.004044	Finland	658[0n]	KJ962320
188	Brentidae	Protapion gracilipes	ZMUO.004045	Finland	0
189	Brentidae	Protapion ruficrus	ZMUO.004150	Estonia	0
190	Brentidae	Protapion ruficrus	ZMUO.004151	Estonia	0
191	Brentidae	Protapion trifolii	ZMUO.004043	Finland	658[0n]	KJ966157
192	Brentidae	Protapion trifolii	ZMUO.004046	Finland	658[0n]	KJ962681
193	Brentidae	Pseudoprotapion astragali	ZMUO.006447	Sweden	658[0n]	KJ967473
194	Brentidae	Stenopterapion meliloti	ZMUO.003792	Finland	658[0n]	KJ961937
195	Brentidae	Stenopterapion meliloti	ZMUO.003793	Finland	658[0n]	KJ966960
196	Brentidae	Stenopterapion meliloti	ZMUO.004153	Estonia	621[0n]	KJ964323
197	Brentidae	Stenopterapion meliloti	ZMUO.005210	Finland	613[2n]	KJ962603
198	Brentidae	Stenopterapion meliloti	ZMUO.006449	Sweden	658[0n]	KJ966381
199	Brentidae	Stenopterapion meliloti	ZMUO.006450	Sweden	658[0n]	KJ962761
200	Brentidae	Stenopterapion tenue	ZMUO.007153	Sweden	658[0n]	KJ966232
201	Brentidae	Stenopterapion tenue	ZMUO.007311	Sweden	658[0n]	KJ962568
202	Brentidae	Synapion ebeninum	ZMUO.004154	Estonia	0
203	Brentidae	Taeniapion urticarium	ZMUO.005008	Finland	658[0n]	KJ964612
204	Brentidae	Taeniapion urticarium	ZMUO.007195	Finland	658[0n]	KJ962606
205	Buprestidae	Agrilus angustulus	ZMUO.007559	Estonia	658[0n]	KJ963430
206	Buprestidae	Agrilus angustulus	ZMUO.007560	Estonia	658[0n]	KJ967113
207	Buprestidae	Agrilus angustulus	ZMUO.007561	Estonia	658[0n]	KJ966565
208	Buprestidae	Agrilus betuleti	MP00101	Finland	658[0n]	HM909146
209	Buprestidae	Agrilus betuleti	ZMUO.005882	Finland	658[0n]	KJ768192
210	Buprestidae	Agrilus mendax	ZMUO.007525	Finland	658[0n]	KJ962013
211	Buprestidae	Agrilus paludicola	MP00077	Finland	0[0n]
212	Buprestidae	Agrilus paludicola	MP00079	Finland	0
213	Buprestidae	Agrilus paludicola	MP00080	Finland	0[0n]
214	Buprestidae	Agrilus pratensis	ZMUO.005919	Finland	658[0n]	KJ768193
215	Buprestidae	Agrilus subauratus	ZMUO.005160	Finland	632[0n]	KJ768194
216	Buprestidae	Agrilus sulcicollis	MP00069	Finland	0
217	Buprestidae	Agrilus sulcicollis	ZMUO.007522	Finland	658[0n]	KJ966931
218	Buprestidae	Agrilus sulcicollis	ZMUO.007523	Finland	658[0n]	KJ964258
219	Buprestidae	Agrilus sulcicollis	ZMUO.007557	Estonia	658[0n]	KJ961784
220	Buprestidae	Agrilus sulcicollis	ZMUO.007558	Estonia	658[0n]	KJ965742
221	Buprestidae	Agrilus suvorovi	ZMUO.005949	Sweden	515[0n]	KJ768195
222	Buprestidae	Agrilus viridis	MP00019	Finland	658[0n]	HM909112
223	Buprestidae	Agrilus viridis	MP00020	Finland	658[0n]	HM909113
224	Buprestidae	Agrilus viridis	MP00021	Finland	0
225	Buprestidae	Agrilus viridis	MP00022	Finland	658[0n]	HM909114
226	Buprestidae	Agrilus viridis	MP00023	Finland	658[0n]	HM909115
227	Buprestidae	Agrilus viridis	MP00024	Finland	0
228	Buprestidae	Agrilus viridis	MP00025	Finland	658[0n]	HM909116
229	Buprestidae	Agrilus viridis	MP00026	Finland	602[0n]	HM909117
230	Buprestidae	Agrilus viridis	MP00028	Finland	651[0n]	HM909118
231	Buprestidae	Agrilus viridis	MP00029	Finland	599[0n]	HM909119
232	Buprestidae	Agrilus viridis	MP00048	Finland	590[0n]	HM909120
233	Buprestidae	Agrilus viridis	MP00049	Finland	658[0n]	HM909121
234	Buprestidae	Agrilus viridis	MP00050	Finland	658[0n]	HM909122
235	Buprestidae	Agrilus viridis	MP00051	Finland	658[0n]	HM909123
236	Buprestidae	Agrilus viridis	MP00052	Finland	607[0n]	HM909124
237	Buprestidae	Agrilus viridis	MP00053	Finland	658[0n]	HM909125
238	Buprestidae	Agrilus viridis	MP00054	Finland	541[0n]	HM909126
239	Buprestidae	Agrilus viridis	MP00055	Finland	658[0n]	HM909127
240	Buprestidae	Agrilus viridis	MP00056	Finland	658[0n]	HM909128
241	Buprestidae	Agrilus viridis	MP00057	Finland	658[0n]	HM909129
242	Buprestidae	Agrilus viridis	MP00058	Finland	658[0n]	HM909130
243	Buprestidae	Agrilus viridis	MP00059	Finland	616[0n]	HM909131
244	Buprestidae	Agrilus viridis	MP00060	Finland	658[0n]	HM909132
245	Buprestidae	Agrilus viridis	MP00061	Finland	658[0n]	HM909133
246	Buprestidae	Agrilus viridis	MP00062	Finland	658[0n]	HM909134
247	Buprestidae	Agrilus viridis	MP00063	Finland	658[0n]	HM909135
248	Buprestidae	Agrilus viridis	MP00064	Finland	658[0n]	HM909136
249	Buprestidae	Agrilus viridis	MP00065	Finland	658[0n]	HM909137
250	Buprestidae	Agrilus viridis	MP00066	Finland	632[0n]	HM909138
251	Buprestidae	Agrilus viridis	MP00067	Finland	658[0n]	HM909139
252	Buprestidae	Agrilus viridis	MP00078	Finland	658[0n]	HM909140
253	Buprestidae	Agrilus viridis	MP00092	Finland	658[0n]	HM909141
254	Buprestidae	Agrilus viridis	MP00093	Finland	641[0n]	HM909142
255	Buprestidae	Agrilus viridis	MP00094	Finland	590[1n]	HM909143
256	Buprestidae	Agrilus viridis	MP00095	Finland	0
257	Buprestidae	Agrilus viridis	MP00096	Finland	602[0n]	HM909144
258	Buprestidae	Agrilus viridis	MP00097	Finland	0
259	Buprestidae	Agrilus viridis	MP00098	Finland	0
260	Buprestidae	Agrilus viridis	MP00099	Finland	632[0n]	HM909145
261	Buprestidae	Agrilus viridis	MP00100	Finland	0
262	Buprestidae	Agrilus viridis	MP00102	Finland	658[0n]	HM909147
263	Buprestidae	Agrilus viridis	MP00103	Finland	658[0n]	HM909148
264	Buprestidae	Agrilus viridis	MP00104	Finland	658[0n]	HM909149
265	Buprestidae	Agrilus viridis	MP00105	Finland	0
266	Buprestidae	Agrilus viridis	MP00106	Finland	658[0n]	HM909150
267	Buprestidae	Agrilus viridis	MP00107	Finland	658[0n]	HM909151
268	Buprestidae	Agrilus viridis	MP00108	Finland	658[0n]	HM909152
269	Buprestidae	Agrilus viridis	MP00109	Finland	658[0n]	HM909153
270	Buprestidae	Agrilus viridis	MP00110	Finland	658[0n]	HM909154
271	Buprestidae	Agrilus viridis	MP00111	Finland	658[0n]	HM909155
272	Buprestidae	Agrilus viridis	ZMUO.001151	Latvia	658[0n]	KJ768196
273	Buprestidae	Anthaxia quadripunctata	MP00082	Finland	658[0n]	HM909032
274	Buprestidae	Anthaxia quadripunctata	ZMUO.000549	Finland	658[0n]	KJ962721
275	Buprestidae	Anthaxia quadripunctata	ZMUO.001445	Finland	658[0n]	KJ964057
276	Buprestidae	Anthaxia quadripunctata	ZMUO.001446	Finland	658[0n]	KJ963461
277	Buprestidae	Anthaxia quadripunctata	ZMUO.005318	Finland	658[0n]	KJ967104
280	Buprestidae	Buprestis haemorrhoidalis	ZMUO.001953	Finland	658[0n]	KJ963362
281	Buprestidae	Buprestis haemorrhoidalis	ZMUO.001954	Finland	658[0n]	KJ962529
282	Buprestidae	Buprestis haemorrhoidalis	ZMUO.007524	Finland	658[0n]	KJ962180
283	Buprestidae	Buprestis novemmaculata	ZMUO.007509	Finland	658[0n]	KJ963214
284	Buprestidae	Buprestis octoguttata	ZMUO.007537	Finland	621[2n]	KJ963469
285	Buprestidae	Buprestis rustica	MP00429	Russia	0
286	Buprestidae	Buprestis rustica	ZMUO.001488	Finland	658[0n]	KJ965973
287	Buprestidae	Buprestis rustica	ZMUO.001955	Finland	0
289	Buprestidae	Chrysobothris chrysostigma	ZMUO.005738	Finland	658[0n]	KJ967283
290	Buprestidae	Chrysobothris chrysostigma	ZMUO.005739	Finland	658[0n]	KJ965095
291	Buprestidae	Dicerca furcata	ZMUO.001515	Finland	0
292	Buprestidae	Dicerca moesta	ZMUO.005472	Finland	658[0n]	KJ965352
293	Buprestidae	Dicerca moesta	ZMUO.005473	Finland	658[0n]	KJ964870
294	Buprestidae	Dicerca moesta	ZMUO.007515	Finland	658[0n]	KJ964877
295	Buprestidae	Melanophila acuminata	ZMUO.001541	Finland	658[0n]	KJ964059
296	Buprestidae	Melanophila acuminata	ZMUO.007521	Finland	658[0n]	KJ967033
297	Buprestidae	Melanophila acuminata	ZMUO.007564	Finland	658[0n]	KJ963888
298	Buprestidae	Phaenops cyanea	ZMUO.000758	Finland	658[0n]	KJ962616
299	Buprestidae	Phaenops cyanea	ZMUO.001957	Finland	658[0n]	KJ962530
300	Buprestidae	Phaenops cyanea	ZMUO.004308	Finland	658[0n]	KJ962596
301	Buprestidae	Phaenops cyanea	ZMUO.004309	Finland	658[0n]	KJ966789
302	Buprestidae	Phaenops cyanea	ZMUO.007536	Finland	658[0n]	KJ966559
303	Buprestidae	Phaenops cyanea	ZMUO.007565	Finland	658[0n]	KJ962719
304	Buprestidae	Poecilonota variolosa	MP00418	Finland	658[0n]	HQ559258
305	Buprestidae	Poecilonota variolosa	ZMUO.001956	Finland	658[0n]	KJ964067
306	Buprestidae	Poecilonota variolosa	ZMUO.007548	Finland	658[0n]	KJ967079
307	Buprestidae	Trachys minutus	ZMUO.004240	Estonia	658[0n]	KJ965811
308	Buprestidae	Trachys minutus	ZMUO.004423	Finland	0
309	Buprestidae	Trachys minutus	ZMUO.005448	Finland	203[0n]	KJ963825
310	Buprestidae	Trachys minutus	ZMUO.005878	Sweden	658[0n]	KJ962463
311	Buprestidae	Trachys minutus	ZMUO.006445	Sweden	658[0n]	KJ966188
312	Byrrhidae	Byrrhus arietinus	ZMUO.003115	Finland	658[0n]	KJ965817
313	Byrrhidae	Byrrhus arietinus	ZMUO.006028	Finland	0
314	Byrrhidae	Byrrhus arietinus	ZMUO.006917	Finland	658[0n]	KJ964287
315	Byrrhidae	Byrrhus arietinus	ZMUO.006918	Finland	0
316	Byrrhidae	Byrrhus fasciatus	ZMUO.001474	Finland	658[0n]	KJ964461
317	Byrrhidae	Byrrhus fasciatus	ZMUO.003902	Finland	658[0n]	KJ966607
318	Byrrhidae	Byrrhus fasciatus	ZMUO.005592	Finland	635[0n]	KJ964901
319	Byrrhidae	Byrrhus fasciatus	ZMUO.007464	Estonia	407[0n]	KJ965316
320	Byrrhidae	Byrrhus fasciatus	ZMUO.007465	Estonia	407[0n]	KJ966175
321	Byrrhidae	Byrrhus pilula	ZMUO.003100	Finland	407[0n]	KJ965055
322	Byrrhidae	Byrrhus pilula	ZMUO.003273	Finland	0
323	Byrrhidae	Byrrhus pustulatus	ZMUO.003114	Finland	406[1n]	KJ962343
324	Byrrhidae	Byrrhus pustulatus	ZMUO.004363	Finland	658[0n]	KJ965786
325	Byrrhidae	Byrrhus pustulatus	ZMUO.006034	Finland	407[0n]	KJ966943
326	Byrrhidae	Curimopsis paleata	ZMUO.004180	Finland	658[0n]	KJ965554
327	Byrrhidae	Cytilus auricomus	ZMUO.000452	Finland	653[5n]	KJ962623
328	Byrrhidae	Cytilus auricomus	ZMUO.000591	Finland	658[0n]	KJ963316
329	Byrrhidae	Cytilus auricomus	ZMUO.005206	Finland	632[0n]	KJ966196
330	Byrrhidae	Cytilus auricomus	ZMUO.006973	Finland	658[0n]	KJ962753
331	Byrrhidae	Cytilus auricomus	ZMUO.007133	Finland	658[0n]	KJ962978
332	Byrrhidae	Cytilus auricomus	ZMUO.007480	Estonia	658[0n]	KJ965655
333	Byrrhidae	Cytilus sericeus	MP00288	Finland	658[0n]	HM909099
334	Byrrhidae	Cytilus sericeus	ZMUO.001361	Finland	658[0n]	KJ966929
335	Byrrhidae	Cytilus sericeus	ZMUO.002979	Finland	658[0n]	KJ963585
336	Byrrhidae	Cytilus sericeus	ZMUO.006101	Finland	658[0n]	KJ966657
337	Byrrhidae	Lamprobyrrhulus nitidus	ZMUO.007474	Estonia	658[0n]	KJ962069
338	Byrrhidae	Lamprobyrrhulus nitidus	ZMUO.007475	Estonia	658[0n]	KJ963295
339	Byrrhidae	Lamprobyrrhulus nitidus	ZMUO.007476	Estonia	658[0n]	KJ963215
340	Byrrhidae	Morychus aeneus	MP00145	Finland	658[0n]	HM909043
341	Byrrhidae	Morychus aeneus	ZMUO.007467	Estonia	654[0n]	KJ961795
342	Byrrhidae	Morychus aeneus	ZMUO.007468	Estonia	653[1n]	KJ967346
343	Byrrhidae	Simplocaria semistriata	ZMUO.003853	Finland	620[0n]	KJ962760
344	Byturidae	Byturus ochraceus	ZMUO.005836	Sweden	658[0n]	KJ962097
345	Byturidae	Byturus ochraceus	ZMUO.006395	Sweden	658[0n]	KJ964335
346	Byturidae	Byturus tomentosus	ZMUO.000637	Finland	658[0n]	KJ966625
347	Byturidae	Byturus tomentosus	ZMUO.003151	Finland	658[0n]	KJ967173
348	Byturidae	Byturus tomentosus	ZMUO.005446	Finland	657[1n]	KJ963572
349	Byturidae	Byturus tomentosus	ZMUO.006869	Finland	658[0n]	KJ964502
350	Cantharidae	Cantharis decipiens	ZMUO.005869	Sweden	658[0n]	KJ964629
351	Cantharidae	Cantharis figurata	ZMUO.004764	Finland	658[0n]	KJ964558
352	Cantharidae	Cantharis figurata	ZMUO.004956	Finland	658[0n]	KJ966873
353	Cantharidae	Cantharis figurata	ZMUO.006392	Sweden	658[0n]	KJ963789
354	Cantharidae	Cantharis figurata	ZMUO.007202	Finland	658[0n]	KJ965376
355	Cantharidae	Cantharis flavilabris	ZMUO.005230	Finland	658[0n]	KJ963192
356	Cantharidae	Cantharis flavilabris	ZMUO.007273	Finland	658[0n]	KJ962398
357	Cantharidae	Cantharis fusca	ZMUO.004357	Finland	629[0n]	KJ963372
358	Cantharidae	Cantharis fusca	ZMUO.004751	Finland	658[0n]	KJ965777
359	Cantharidae	Cantharis fusca	ZMUO.006713	Finland	658[0n]	KJ963502
360	Cantharidae	Cantharis fusca	ZMUO.006714	Finland	658[0n]	KJ962900
361	Cantharidae	Cantharis lateralis	ZMUO.003894	Finland	658[0n]	KJ965117
362	Cantharidae	Cantharis lateralis	ZMUO.004370	Finland	658[0n]	KJ967309
363	Cantharidae	Cantharis lateralis	ZMUO.004757	Finland	658[0n]	KJ966335
364	Cantharidae	Cantharis lateralis	ZMUO.004758	Finland	658[0n]	KJ966233
365	Cantharidae	Cantharis lateralis	ZMUO.007272	Finland	658[0n]	KJ965918
366	Cantharidae	Cantharis livida	ZMUO.001469	Finland	658[0n]	KJ962582
367	Cantharidae	Cantharis livida	ZMUO.003378	Finland	658[0n]	KJ964659
368	Cantharidae	Cantharis livida	ZMUO.004358	Finland	647[0n]	KJ966398
369	Cantharidae	Cantharis livida	ZMUO.004759	Finland	658[0n]	KJ964274
370	Cantharidae	Cantharis livida	ZMUO.005742	Finland	658[0n]	KJ965590
371	Cantharidae	Cantharis nigra	ZMUO.005159	Finland	614[0n]	KJ965531
372	Cantharidae	Cantharis nigra	ZMUO.005169	Finland	658[0n]	KJ966768
373	Cantharidae	Cantharis nigra	ZMUO.007617	Finland	658[0n]	KJ962163
374	Cantharidae	Cantharis nigricans	ZMUO.001440	Finland	307[0n]	KJ963647
375	Cantharidae	Cantharis nigricans	ZMUO.004141	Estonia	0
376	Cantharidae	Cantharis obscura	ZMUO.001441	Finland	658[0n]	KJ962506
377	Cantharidae	Cantharis obscura	ZMUO.004382	Finland	658[0n]	KJ961939
378	Cantharidae	Cantharis obscura	ZMUO.006528	Finland	658[0n]	KJ962953
379	Cantharidae	Cantharis paludosa	ZMUO.003799	Finland	658[0n]	KJ962590
380	Cantharidae	Cantharis paludosa	ZMUO.004326	Finland	658[0n]	KJ964591
381	Cantharidae	Cantharis pellucida	ZMUO.004359	Finland	658[0n]	KJ961915
382	Cantharidae	Cantharis pellucida	ZMUO.004765	Finland	658[0n]	KJ967221
383	Cantharidae	Cantharis pellucida	ZMUO.005484	Finland	658[0n]	KJ966941
384	Cantharidae	Cantharis pellucida	ZMUO.005925	Finland	635[0n]	KJ962765
385	Cantharidae	Cantharis pellucida	ZMUO.007415	Estonia	658[0n]	KJ963471
386	Cantharidae	Cantharis quadripunctata	ZMUO.006954	Finland	658[0n]	KJ964593
387	Cantharidae	Cantharis rufa	ZMUO.006864	Finland	658[0n]	KJ962509
388	Cantharidae	Cantharis rufa	ZMUO.007117	Finland	658[0n]	KJ963374
389	Cantharidae	Cantharis rustica	ZMUO.004267	Estonia	658[0n]	KJ963501
390	Cantharidae	Cantharis rustica	ZMUO.004354	Finland	658[0n]	KJ966226
391	Cantharidae	Cantharis rustica	ZMUO.007626	Finland	658[0n]	KJ965343
392	Cantharidae	Malthinus biguttatus	ZMUO.003153	Finland	658[0n]	KJ966737
393	Cantharidae	Malthinus biguttatus	ZMUO.005186	Finland	626[0n]	KJ962929
394	Cantharidae	Malthinus facialis	ZMUO.005841	Sweden	658[0n]	KJ967487
395	Cantharidae	Malthinus facialis	ZMUO.005845	Sweden	658[0n]	KJ965038
396	Cantharidae	Malthinus flaveolus	ZMUO.005250	Finland	658[0n]	KJ967514
397	Cantharidae	Malthinus flaveolus	ZMUO.006167	Finland	658[0n]	KJ966464
398	Cantharidae	Malthinus frontalis	ZMUO.006393	Sweden	658[0n]	KJ965487
399	Cantharidae	Malthodes brevicollis	ZMUO.001977	Finland	657[1n]	KJ964001
400	Cantharidae	Malthodes brevicollis	ZMUO.003160	Finland	658[0n]	KJ966222
401	Cantharidae	Malthodes brevicollis	ZMUO.005857	Sweden	658[0n]	KJ963005
402	Cantharidae	Malthodes brevicollis	ZMUO.006886	Finland	658[0n]	KJ967150
403	Cantharidae	Malthodes fibulatus	ZMUO.004250	Estonia	658[0n]	KJ963090
404	Cantharidae	Malthodes flavoguttatus	ZMUO.002475	Finland	658[0n]	KJ966034
405	Cantharidae	Malthodes fuscus	ZMUO.003025	Finland	658[0n]	Contamination present, not uploaded to GenBank
406	Cantharidae	Malthodes fuscus	ZMUO.003026	Finland	307[0n]	KJ964847
407	Cantharidae	Malthodes fuscus	ZMUO.003044	Finland	657[1n]	KJ963835
408	Cantharidae	Malthodes fuscus	ZMUO.005722	Finland	658[0n]	KJ967268
409	Cantharidae	Malthodes fuscus	ZMUO.006172	Finland	658[0n]	KJ966039
410	Cantharidae	Malthodes fuscus	ZMUO.006887	Finland	658[0n]	KJ963989
411	Cantharidae	Malthodes guttifer	ZMUO.002019	Finland	658[0n]	KJ967407
412	Cantharidae	Malthodes guttifer	ZMUO.003042	Finland	658[0n]	KJ964264
413	Cantharidae	Malthodes guttifer	ZMUO.003043	Finland	658[0n]	KJ964988
414	Cantharidae	Malthodes marginatus	ZMUO.005715	Finland	649[0n]	KJ962001
415	Cantharidae	Malthodes minimus	ZMUO.005876	Sweden	658[0n]	KJ964128
416	Cantharidae	Malthodes minimus	ZMUO.006394	Sweden	658[0n]	KJ965089
417	Cantharidae	Malthodes misellus	ZMUO.003142	Finland	658[0n]	KJ967144
418	Cantharidae	Malthodes misellus	ZMUO.003143	Finland	658[0n]	KJ966446
419	Cantharidae	Malthodes misellus	ZMUO.004170	Finland	658[0n]	KJ965890
420	Cantharidae	Malthodes misellus	ZMUO.005542	Finland	624[0n]	KJ965106
421	Cantharidae	Malthodes misellus	ZMUO.006979	Finland	658[0n]	KJ966002
422	Cantharidae	Malthodes misellus	ZMUO.007137	Finland	658[0n]	KJ966799
423	Cantharidae	Malthodes mysticus	ZMUO.007241	Finland	658[0n]	KJ965948
424	Cantharidae	Malthodes pumilus	ZMUO.005856	Sweden	658[0n]	KJ966589
425	Cantharidae	Malthodes pumilus	ZMUO.006888	Finland	658[0n]	KJ966957
426	Cantharidae	Malthodes spathifer	ZMUO.005859	Sweden	658[0n]	KJ966785
427	Cantharidae	Malthodes spathifer	ZMUO.006088	Finland	658[0n]	KJ963782
428	Cantharidae	Podabrus alpinus	ZMUO.003136	Finland	613[0n]	KJ963887
429	Cantharidae	Podabrus alpinus	ZMUO.003175	Finland	307[0n]	KJ962128
430	Cantharidae	Podabrus alpinus	ZMUO.005544	Finland	630[0n]	KJ962789
431	Cantharidae	Podabrus alpinus	ZMUO.006863	Finland	658[0n]	KJ965995
432	Cantharidae	Podabrus alpinus	ZMUO.007603	Finland	658[0n]	KJ966130
433	Cantharidae	Podabrus flavimanus	ZMUO.006040	Finland	658[0n]	KJ963734
434	Cantharidae	Podabrus flavimanus	ZMUO.006041	Finland	658[0n]	KJ962912
435	Cantharidae	Podabrus lapponicus	ZMUO.003800	Finland	658[0n]	KJ965243
436	Cantharidae	Podabrus lapponicus	ZMUO.005891	Finland	658[0n]	KJ967004
437	Cantharidae	Podabrus lapponicus	ZMUO.006043	Finland	658[0n]	KJ963390
438	Cantharidae	Podabrus lapponicus	ZMUO.006915	Finland	658[0n]	KJ966510
439	Cantharidae	Podistra schoenherri	ZMUO.003019	Finland	658[0n]	KJ962547
440	Cantharidae	Podistra schoenherri	ZMUO.003233	Finland	658[0n]	KJ963440
441	Cantharidae	Rhagonycha atra	ZMUO.001975	Finland	658[0n]	KJ965855
442	Cantharidae	Rhagonycha atra	ZMUO.002474	Finland	658[0n]	KJ962139
443	Cantharidae	Rhagonycha atra	ZMUO.004030	Finland	658[0n]	KJ962126
444	Cantharidae	Rhagonycha elongata	ZMUO.004178	Finland	658[0n]	KJ965231
445	Cantharidae	Rhagonycha elongata	ZMUO.005307	Finland	658[0n]	KJ964895
446	Cantharidae	Rhagonycha fulva	ZMUO.004809	Finland	658[0n]	KJ966521
447	Cantharidae	Rhagonycha fulva	ZMUO.005187	Finland	658[0n]	KJ963936
448	Cantharidae	Rhagonycha fulva	ZMUO.005202	Finland	632[0n]	KJ965344
449	Cantharidae	Rhagonycha lignosa	ZMUO.001893	Finland	658[0n]	KJ962536
450	Cantharidae	Rhagonycha lignosa	ZMUO.004965	Finland	658[0n]	KJ963903
451	Cantharidae	Rhagonycha lignosa	ZMUO.005839	Sweden	658[0n]	KJ966711
452	Cantharidae	Rhagonycha lignosa	ZMUO.005852	Sweden	658[0n]	KJ964890
453	Cantharidae	Rhagonycha lignosa	ZMUO.006175	Finland	658[0n]	KJ965541
454	Cantharidae	Rhagonycha lutea	ZMUO.005875	Sweden	658[0n]	KJ963209
455	Cantharidae	Rhagonycha nigriventris	ZMUO.001436	Finland	658[0n]	KJ963327
456	Cantharidae	Rhagonycha nigriventris	ZMUO.001976	Finland	658[0n]	KJ962268
457	Cantharidae	Rhagonycha nigriventris	ZMUO.002425	Finland	658[0n]	KJ967327
458	Cantharidae	Rhagonycha nigriventris	ZMUO.004139	Finland	658[0n]	KJ966310
459	Cantharidae	Rhagonycha nigriventris	ZMUO.004246	Estonia	658[0n]	KJ964813
460	Cantharidae	Rhagonycha nigriventris	ZMUO.004920	Finland	658[0n]	KJ966459
461	Cantharidae	Rhagonycha testacea	ZMUO.003310	Estonia	658[0n]	KJ967321
462	Cantharidae	Rhagonycha testacea	ZMUO.004977	Finland	658[0n]	KJ967454
463	Cantharidae	Silis ruficollis	ZMUO.007064	Finland	658[0n]	KJ967067
464	Cantharidae	Silis ruficollis	ZMUO.007068	Finland	658[0n]	KJ964622
465	Cantharidae	Silis ruficollis	ZMUO.007072	Finland	658[0n]	KJ964658
466	Cantharidae	Silis ruficollis	ZMUO.007605	Finland	335[0n]	KJ964284
467	Cantharidae	Silis ruficollis	ZMUO.007606	Finland	0
468	Carabidae	Acupalpus flavicollis	ZMUO.004307	Finland	658[0n]	KJ961989
469	Carabidae	Acupalpus meridianus	ZMUO.004314	Finland	658[0n]	KJ966817
470	Carabidae	Acupalpus parvulus	ZMUO.000813	Finland	658[0n]	KJ963638
471	Carabidae	Acupalpus parvulus	ZMUO.000823	Finland	656[2n]	KJ962785
472	Carabidae	Acupalpus parvulus	ZMUO.002401	Finland	658[0n]	KJ963129
473	Carabidae	Acupalpus parvulus	ZMUO.004315	Finland	658[0n]	KJ963492
474	Carabidae	Acupalpus parvulus	ZMUO.005752	Finland	630[0n]	KJ965225
475	Carabidae	Acupalpus parvulus	ZMUO.005950	Sweden	658[0n]	KJ964928
476	Carabidae	Agonum consimile	ZMUO.006053	Finland	658[0n]	KJ967006
477	Carabidae	Agonum consimile	ZMUO.006054	Finland	658[0n]	KJ963645
478	Carabidae	Agonum consimile	ZMUO.006981	Finland	658[0n]	KJ964343
479	Carabidae	Agonum emarginatum	ZMUO.005607	Finland	658[0n]	KJ961760
480	Carabidae	Agonum emarginatum	ZMUO.005610	Finland	658[0n]	KJ962006
481	Carabidae	Agonum emarginatum	ZMUO.005644	Finland	658[0n]	KJ966924
482	Carabidae	Agonum emarginatum	ZMUO.005865	Sweden	658[0n]	KJ964120
483	Carabidae	Agonum emarginatum	ZMUO.006690	Finland	658[0n]	KJ967388
484	Carabidae	Agonum emarginatum	ZMUO.006704	Finland	658[0n]	KJ962619
485	Carabidae	Agonum ericeti	ZMUO.000729	Finland	658[0n]	KJ962724
486	Carabidae	Agonum ericeti	ZMUO.003275	Finland	658[0n]	KJ964876
487	Carabidae	Agonum ericeti	ZMUO.005987	Finland	658[0n]	KJ963680
488	Carabidae	Agonum fuliginosum	ZMUO.000822	Finland	658[0n]	KJ965831
489	Carabidae	Agonum fuliginosum	ZMUO.001209	Finland	658[0n]	KJ966316
490	Carabidae	Agonum fuliginosum	ZMUO.001689	Finland	658[0n]	KJ967304
491	Carabidae	Agonum fuliginosum	ZMUO.002429	Finland	658[0n]	KJ965059
492	Carabidae	Agonum fuliginosum	ZMUO.002554	Finland	658[0n]	KJ967411
493	Carabidae	Agonum fuliginosum	ZMUO.003327	Estonia	658[0n]	KJ962600
494	Carabidae	Agonum fuliginosum	ZMUO.004489	Finland	658[0n]	KJ966120
495	Carabidae	Agonum fuliginosum	ZMUO.005645	Finland	658[0n]	KJ961932
496	Carabidae	Agonum gracile	ZMUO.006098	Finland	658[0n]	KJ963694
497	Carabidae	Agonum hypocrita	ZMUO.005082	Finland	658[0n]	KJ967419
498	Carabidae	Agonum hypocrita	ZMUO.007006	Finland	658[0n]	KJ964434
499	Carabidae	Agonum hypocrita	ZMUO.007007	Finland	658[0n]	KJ962716
500	Carabidae	Agonum marginatum	ZMUO.005066	Finland	658[0n]	KJ966672
501	Carabidae	Agonum marginatum	ZMUO.005173	Finland	613[0n]	KJ962402
502	Carabidae	Agonum marginatum	ZMUO.006687	Finland	658[0n]	KJ964808
503	Carabidae	Agonum marginatum	ZMUO.007345	Finland	658[0n]	KJ967066
504	Carabidae	Agonum muelleri	ZMUO.004316	Finland	658[0n]	KJ966500
505	Carabidae	Agonum muelleri	ZMUO.004789	Finland	622[0n]	KJ962454
506	Carabidae	Agonum piceum	ZMUO.000464	Finland	656[2n]	KJ964862
507	Carabidae	Agonum piceum	ZMUO.001575	Finland	307[0n]	KJ961824
508	Carabidae	Agonum piceum	ZMUO.006097	Finland	658[0n]	KJ962939
509	Carabidae	Agonum piceum	ZMUO.006793	Finland	658[0n]	KJ967317
510	Carabidae	Agonum sexpunctatum	ZMUO.002066	Finland	658[0n]	KJ961940
511	Carabidae	Agonum sexpunctatum	ZMUO.002421	Finland	658[0n]	KJ967314
512	Carabidae	Agonum sexpunctatum	ZMUO.004392	Finland	658[0n]	KJ964555
513	Carabidae	Agonum sexpunctatum	ZMUO.005418	Finland	658[0n]	KJ961883
514	Carabidae	Agonum sexpunctatum	ZMUO.006682	Finland	658[0n]	KJ965478
515	Carabidae	Agonum thoreyi	ZMUO.001092	Finland	658[0n]	KJ965419
516	Carabidae	Agonum thoreyi	ZMUO.001688	Finland	658[0n]	KJ965775
517	Carabidae	Agonum thoreyi	ZMUO.003404	Finland	658[0n]	KJ962494
518	Carabidae	Agonum thoreyi	ZMUO.004402	Finland	658[0n]	KJ963124
519	Carabidae	Agonum thoreyi	ZMUO.004490	Finland	658[0n]	KJ964420
520	Carabidae	Agonum thoreyi	ZMUO.005617	Finland	658[0n]	KJ963062
521	Carabidae	Agonum viduum	ZMUO.001410	Finland	658[0n]	KJ961735
522	Carabidae	Agonum viduum	ZMUO.003119	Finland	610[0n]	KJ964063
523	Carabidae	Agonum viduum	ZMUO.003409	Finland	658[0n]	KJ965768
524	Carabidae	Agonum viduum	ZMUO.005124	Finland	622[0n]	KJ962092
525	Carabidae	Agonum viduum	ZMUO.005951	Sweden	658[0n]	KJ965174
526	Carabidae	Agonum viduum	ZMUO.006001	Finland	658[0n]	KJ963133
527	Carabidae	Agonum viduum	ZMUO.006624	Finland	658[0n]	KJ963300
528	Carabidae	Amara aenea	ZMUO.004325	Finland	658[0n]	KJ966903
529	Carabidae	Amara aenea	ZMUO.006018	Finland	615[0n]	KJ965182
530	Carabidae	Amara aenea	ZMUO.006146	Sweden	658[0n]	KJ962272
531	Carabidae	Amara aenea	ZMUO.006147	Sweden	658[0n]	KJ961903
532	Carabidae	Amara aenea	ZMUO.006428	Sweden	658[0n]	KJ964730
533	Carabidae	Amara alpina	ZMUO.001486	Finland	658[0n]	KJ964115
534	Carabidae	Amara alpina	ZMUO.005991	Finland	658[0n]	KJ964249
535	Carabidae	Amara alpina	ZMUO.005992	Finland	658[0n]	KJ964396
536	Carabidae	Amara apricaria	ZMUO.001360	Finland	658[0n]	KJ966483
537	Carabidae	Amara apricaria	ZMUO.001498	Finland	658[0n]	KJ967254
538	Carabidae	Amara aulica	ZMUO.001443	Finland	658[0n]	KJ962816
539	Carabidae	Amara aulica	ZMUO.005190	Finland	622[0n]	KJ961751
540	Carabidae	Amara aulica	ZMUO.005265	Finland	658[0n]	KJ965957
541	Carabidae	Amara aulica	ZMUO.005710	Finland	658[0n]	KJ965116
542	Carabidae	Amara aulica	ZMUO.006214	Finland	658[0n]	KJ966702
543	Carabidae	Amara bifrons	ZMUO.003937	Finland	658[0n]	KJ962759
544	Carabidae	Amara bifrons	ZMUO.004416	Finland	658[0n]	KJ965673
545	Carabidae	Amara bifrons	ZMUO.005714	Finland	658[0n]	KJ964486
546	Carabidae	Amara bifrons	ZMUO.006245	Finland	658[0n]	KJ964587
547	Carabidae	Amara brunnea	ZMUO.004401	Finland	658[0n]	KJ964616
548	Carabidae	Amara brunnea	ZMUO.004487	Finland	658[0n]	KJ964839
549	Carabidae	Amara brunnea	ZMUO.006268	Finland	658[0n]	KJ967315
550	Carabidae	Amara brunnea	ZMUO.006821	Finland	658[0n]	KJ963402
551	Carabidae	Amara communis	ZMUO.000388	Finland	658[0n]	KJ963927
552	Carabidae	Amara communis	ZMUO.004871	Finland	658[0n]	KJ964684
553	Carabidae	Amara communis	ZMUO.005127	Finland	658[0n]	KJ965474
554	Carabidae	Amara communis	ZMUO.005888	Finland	658[0n]	KJ962110
555	Carabidae	Amara consularis	ZMUO.005110	Finland	615[0n]	KJ965328
556	Carabidae	Amara consularis	ZMUO.005193	Finland	642[0n]	KJ963160
557	Carabidae	Amara consularis	ZMUO.005591	Finland	632[0n]	KJ964940
558	Carabidae	Amara convexiuscula	ZMUO.004323	Finland	658[0n]	KJ963524
559	Carabidae	Amara cursitans	ZMUO.005235	Finland	656[2n]	KJ962458
560	Carabidae	Amara equestris	ZMUO.005040	Finland	658[0n]	KJ963481
561	Carabidae	Amara equestris	ZMUO.005041	Finland	658[0n]	KJ962017
562	Carabidae	Amara erratica	ZMUO.006003	Finland	658[0n]	KJ962460
563	Carabidae	Amara erratica	ZMUO.006029	Finland	658[0n]	KJ966745
564	Carabidae	Amara erratica	ZMUO.006914	Finland	658[0n]	KJ962288
565	Carabidae	Amara eurynota	ZMUO.005095	Finland	376[0n]	KJ965953
566	Carabidae	Amara eurynota	ZMUO.005097	Finland	656[2n]	KJ964361
567	Carabidae	Amara famelica	ZMUO.004394	Finland	658[0n]	KJ965680
568	Carabidae	Amara famelica	ZMUO.004861	Finland	658[0n]	KJ965327
569	Carabidae	Amara famelica	ZMUO.006703	Finland	658[0n]	KJ963389
570	Carabidae	Amara familiaris	ZMUO.000499	Finland	658[0n]	KJ964866
571	Carabidae	Amara familiaris	ZMUO.000520	Finland	658[0n]	KJ967402
572	Carabidae	Amara familiaris	ZMUO.003145	Finland	658[0n]	KJ962483
573	Carabidae	Amara familiaris	ZMUO.004442	Finland	634[0n]	KJ966453
574	Carabidae	Amara fulva	ZMUO.001359	Finland	658[0n]	KJ965697
575	Carabidae	Amara fulva	ZMUO.004372	Finland	658[0n]	KJ961924
576	Carabidae	Amara fulva	ZMUO.005260	Finland	658[0n]	KJ967516
577	Carabidae	Amara gebleri	MP00425	Finland	626[0n]	HQ559264
578	Carabidae	Amara gebleri	ZMUO.004257	Finland	658[0n]	KJ966413
579	Carabidae	Amara hyperborea	ZMUO.001432	Finland	658[0n]	KJ966331
580	Carabidae	Amara ingenua	ZMUO.001003	Finland	658[0n]	KJ964060
581	Carabidae	Amara ingenua	ZMUO.001077	Finland	658[0n]	KJ964623
582	Carabidae	Amara ingenua	ZMUO.005141	Finland	658[0n]	KJ966211
583	Carabidae	Amara lucida	ZMUO.005819	Sweden	658[0n]	KJ967310
584	Carabidae	Amara lunicollis	ZMUO.000627	Finland	658[0n]	KJ962433
585	Carabidae	Amara lunicollis	ZMUO.002418	Finland	658[0n]	KJ965895
586	Carabidae	Amara lunicollis	ZMUO.004441	Finland	658[0n]	KJ964619
587	Carabidae	Amara lunicollis	ZMUO.005266	Finland	658[0n]	KJ967365
588	Carabidae	Amara majuscula	ZMUO.001375	Finland	658[0n]	KJ966578
589	Carabidae	Amara majuscula	ZMUO.005143	Finland	653[0n]	KJ967177
590	Carabidae	Amara majuscula	ZMUO.005192	Finland	658[0n]	KJ966845
591	Carabidae	Amara municipalis	ZMUO.004879	Finland	658[0n]	KJ961769
592	Carabidae	Amara municipalis	ZMUO.005098	Finland	657[1n]	KJ964743
593	Carabidae	Amara municipalis	ZMUO.005099	Finland	658[0n]	KJ963868
594	Carabidae	Amara municipalis	ZMUO.006426	Sweden	658[0n]	KJ962643
595	Carabidae	Amara ovata	ZMUO.000496	Finland	658[0n]	KJ962941
596	Carabidae	Amara ovata	ZMUO.003342	Finland	658[0n]	KJ966330
597	Carabidae	Amara ovata	ZMUO.004320	Finland	658[0n]	KJ964873
598	Carabidae	Amara ovata	ZMUO.004749	Finland	658[0n]	KJ966993
599	Carabidae	Amara ovata	ZMUO.006094	Finland	658[0n]	KJ965485
600	Carabidae	Amara ovata	ZMUO.006461	Finland	658[0n]	KJ963937
601	Carabidae	Amara plebeja	ZMUO.004319	Finland	658[0n]	KJ966529
602	Carabidae	Amara plebeja	ZMUO.004878	Finland	658[0n]	KJ966005
603	Carabidae	Amara plebeja	ZMUO.006952	Finland	632[0n]	KJ963109
604	Carabidae	Amara plebeja	ZMUO.006953	Finland	658[0n]	KJ961745
605	Carabidae	Amara plebeja	ZMUO.007203	Finland	658[0n]	KJ962269
606	Carabidae	Amara quenseli	ZMUO.002283	Finland	658[0n]	KJ962708
607	Carabidae	Amara quenseli	ZMUO.004229	Finland	658[0n]	KJ962051
608	Carabidae	Amara quenseli	ZMUO.005142	Finland	622[0n]	KJ966017
609	Carabidae	Amara quenseli	ZMUO.005180	Finland	651[0n]	KJ967396
610	Carabidae	Amara similata	ZMUO.003841	Finland	658[0n]	KJ964643
611	Carabidae	Amara similata	ZMUO.004336	Finland	633[0n]	KJ966405
612	Carabidae	Amara tibialis	ZMUO.004739	Finland	658[0n]	KJ967431
613	Carabidae	Amara tibialis	ZMUO.006072	Finland	307[0n]	KJ966450
614	Carabidae	Amara tibialis	ZMUO.006144	Sweden	658[0n]	KJ963800
615	Carabidae	Amara tibialis	ZMUO.006145	Sweden	658[0n]	KJ965310
616	Carabidae	Amara torrida	ZMUO.003107	Finland	658[0n]	KJ963047
617	Carabidae	Amara torrida	ZMUO.003130	Finland	658[0n]	KJ962175
618	Carabidae	Amara torrida	ZMUO.003216	Finland	658[0n]	KJ965549
619	Carabidae	Amara torrida	ZMUO.007360	Finland	658[0n]	KJ965312
620	Carabidae	Anchomenus dorsalis	ZMUO.004331	Finland	649[0n]	KJ964098
621	Carabidae	Anchomenus dorsalis	ZMUO.004332	Finland	649[0n]	KJ964401
622	Carabidae	Anchomenus dorsalis	ZMUO.007333	Finland	658[0n]	KJ964367
623	Carabidae	Anisodactylus binotatus	ZMUO.000723	Finland	310[0n]	KJ963615
624	Carabidae	Anisodactylus binotatus	ZMUO.004321	Finland	658[0n]	KJ963562
625	Carabidae	Anisodactylus binotatus	ZMUO.004322	Finland	636[0n]	KJ961844
626	Carabidae	Anisodactylus binotatus	ZMUO.005741	Finland	658[0n]	KJ962246
627	Carabidae	Asaphidion pallipes	ZMUO.001392	Finland	658[0n]	KJ964260
628	Carabidae	Asaphidion pallipes	ZMUO.001393	Finland	658[0n]	KJ964048
629	Carabidae	Asaphidion pallipes	ZMUO.005179	Finland	658[0n]	KJ964090
630	Carabidae	Asaphidion pallipes	ZMUO.006588	Finland	658[0n]	KJ962221
631	Carabidae	Asaphidion pallipes	ZMUO.007116	Finland	658[0n]	KJ965810
632	Carabidae	Badister bullatus	ZMUO.001178	Finland	658[0n]	KJ966328
633	Carabidae	Badister bullatus	ZMUO.001179	Finland	658[0n]	KJ962376
634	Carabidae	Badister bullatus	ZMUO.001180	Finland	658[0n]	KJ966505
635	Carabidae	Badister bullatus	ZMUO.004408	Finland	658[0n]	KJ965070
636	Carabidae	Badister bullatus	ZMUO.005344	Finland	658[0n]	KJ964725
637	Carabidae	Badister bullatus	ZMUO.005634	Finland	658[0n]	KJ966344
638	Carabidae	Badister dilatatus	ZMUO.005080	Finland	658[0n]	KJ967405
639	Carabidae	Badister dilatatus	ZMUO.005081	Finland	658[0n]	KJ965192
640	Carabidae	Badister dilatatus	ZMUO.005606	Finland	658[0n]	KJ966501
641	Carabidae	Badister dilatatus	ZMUO.005616	Finland	656[0n]	KJ966938
642	Carabidae	Badister dilatatus	ZMUO.005646	Finland	658[0n]	KJ963593
643	Carabidae	Badister dilatatus	ZMUO.007008	Finland	658[0n]	KJ965481
644	Carabidae	Badister dilatatus	ZMUO.007009	Finland	658[0n]	KJ962982
645	Carabidae	Badister lacertosus	ZMUO.004060	Finland	658[0n]	KJ965559
646	Carabidae	Badister sodalis	ZMUO.007658	Estonia	658[0n]	KJ965660
647	Carabidae	Bembidion articulatum	ZMUO.004327	Finland	658[0n]	KJ966519
648	Carabidae	Bembidion articulatum	ZMUO.006626	Finland	658[0n]	KJ964013
649	Carabidae	Bembidion articulatum	ZMUO.006627	Finland	658[0n]	KJ965827
650	Carabidae	Bembidion assimile	ZMUO.005626	Finland	623[0n]	KJ963910
651	Carabidae	Bembidion assimile	ZMUO.005670	Finland	658[0n]	KJ963191
652	Carabidae	Bembidion assimile	ZMUO.006625	Finland	658[0n]	KJ961972
653	Carabidae	Bembidion biguttatum	ZMUO.005070	Finland	654[0n]	KJ964197
654	Carabidae	Bembidion biguttatum	ZMUO.005071	Finland	645[0n]	KJ966256
655	Carabidae	Bembidion bipunctatum	ZMUO.000456	Finland	658[0n]	KJ964688
656	Carabidae	Bembidion bipunctatum	ZMUO.001568	Finland	0
657	Carabidae	Bembidion bipunctatum	ZMUO.002975	Finland	658[0n]	KJ964226
658	Carabidae	Bembidion bipunctatum	ZMUO.003244	Finland	658[0n]	KJ962520
659	Carabidae	Bembidion bipunctatum	ZMUO.004195	Finland	658[0n]	KJ965622
660	Carabidae	Bembidion bipunctatum	ZMUO.004908	Finland	658[0n]	KJ964159
661	Carabidae	Bembidion bruxellense	ZMUO.000505	Finland	657[1n]	KJ963699
662	Carabidae	Bembidion bruxellense	ZMUO.001399	Finland	657[1n]	KJ967028
663	Carabidae	Bembidion bruxellense	ZMUO.001400	Finland	658[0n]	KJ966113
664	Carabidae	Bembidion bruxellense	ZMUO.001876	Finland	658[0n]	KJ963768
665	Carabidae	Bembidion bruxellense	ZMUO.003253	Finland	283[0n]	KJ967134
666	Carabidae	Bembidion bruxellense	ZMUO.004138	Finland	656[2n]	KJ966340
667	Carabidae	Bembidion bruxellense	ZMUO.004194	Finland	655[3n]	KJ962441
668	Carabidae	Bembidion deletum	ZMUO.006621	Finland	658[0n]	KJ964018
669	Carabidae	Bembidion dentellum	ZMUO.004900	Finland	658[0n]	KJ961771
670	Carabidae	Bembidion dentellum	ZMUO.005068	Finland	612[2n]	KJ963843
671	Carabidae	Bembidion dentellum	ZMUO.005069	Finland	656[2n]	KJ963392
672	Carabidae	Bembidion difficile	ZMUO.001293	Finland	658[0n]	KJ963628
673	Carabidae	Bembidion difficile	ZMUO.003003	Finland	658[0n]	KJ967330
674	Carabidae	Bembidion difficile	ZMUO.003004	Finland	658[0n]	KJ965765
675	Carabidae	Bembidion difficile	ZMUO.003005	Finland	636[0n]	KJ962891
676	Carabidae	Bembidion difficile	ZMUO.003254	Finland	658[0n]	KJ966896
677	Carabidae	Bembidion difficile	ZMUO.003374	Finland	658[0n]	KJ967023
678	Carabidae	Bembidion doris	ZMUO.003398	Finland	658[0n]	KJ966028
679	Carabidae	Bembidion doris	ZMUO.003419	Finland	658[0n]	KJ962295
680	Carabidae	Bembidion doris	ZMUO.004884	Finland	658[0n]	KJ965961
681	Carabidae	Bembidion doris	ZMUO.005618	Finland	658[0n]	KJ963934
682	Carabidae	Bembidion femoratum	ZMUO.001367	Finland	658[0n]	KJ965423
683	Carabidae	Bembidion femoratum	ZMUO.001396	Finland	597[0n]	KJ966978
684	Carabidae	Bembidion femoratum	ZMUO.001507	Finland	625[0n]	KJ963911
685	Carabidae	Bembidion femoratum	ZMUO.002047	Finland	644[1n]	KJ965875
686	Carabidae	Bembidion femoratum	ZMUO.002485	Finland	645[0n]	KJ966432
687	Carabidae	Bembidion femoratum	ZMUO.002986	Finland	658[0n]	KJ962738
688	Carabidae	Bembidion femoratum	ZMUO.004986	Finland	658[0n]	KJ963603
689	Carabidae	Bembidion femoratum	ZMUO.006871	Finland	658[0n]	KJ964299
690	Carabidae	Bembidion gilvipes	ZMUO.003405	Finland	657[1n]	KJ965158
691	Carabidae	Bembidion gilvipes	ZMUO.004430	Finland	627[0n]	KJ965416
692	Carabidae	Bembidion gilvipes	ZMUO.005345	Finland	622[0n]	KJ966447
693	Carabidae	Bembidion gilvipes	ZMUO.005459	Finland	620[0n]	KJ966777
694	Carabidae	Bembidion grapii	ZMUO.004733	Finland	658[0n]	KJ964478
695	Carabidae	Bembidion guttula	ZMUO.000815	Finland	572[1n]	KJ963059
696	Carabidae	Bembidion guttula	ZMUO.000833	Finland	658[0n]	KJ964170
697	Carabidae	Bembidion guttula	ZMUO.004071	Finland	0
698	Carabidae	Bembidion guttula	ZMUO.004072	Finland	658[0n]	KJ962653
699	Carabidae	Bembidion guttula	ZMUO.004505	Finland	656[2n]	KJ962678
700	Carabidae	Bembidion guttula	ZMUO.004506	Finland	658[0n]	KJ965488
701	Carabidae	Bembidion guttula	ZMUO.006124	Finland	658[0n]	KJ964674
702	Carabidae	Bembidion hastii	ZMUO.002046	Finland	658[0n]	KJ962453
703	Carabidae	Bembidion hastii	ZMUO.002048	Finland	658[0n]	KJ967463
704	Carabidae	Bembidion hastii	ZMUO.002049	Finland	658[0n]	KJ965411
705	Carabidae	Bembidion illigeri	ZMUO.005952	Sweden	658[0n]	KJ967244
706	Carabidae	Bembidion illigeri	ZMUO.005953	Sweden	658[0n]	KJ966948
707	Carabidae	Bembidion lampros	ZMUO.001409	Finland	658[0n]	KJ963802
708	Carabidae	Bembidion lampros	ZMUO.004434	Finland	658[0n]	KJ963189
709	Carabidae	Bembidion lampros	ZMUO.004699	Finland	658[0n]	KJ965309
710	Carabidae	Bembidion lampros	ZMUO.004919	Finland	658[0n]	KJ965203
711	Carabidae	Bembidion lampros	ZMUO.005121	Finland	658[0n]	KJ966666
712	Carabidae	Bembidion lampros	ZMUO.006516	Finland	627[1n]	KJ965594
713	Carabidae	Bembidion lampros	ZMUO.007305	Sweden	0
714	Carabidae	Bembidion lapponicum	ZMUO.007032	Finland	658[0n]	KJ967437
715	Carabidae	Bembidion litorale	ZMUO.006587	Finland	658[0n]	KJ965650
716	Carabidae	Bembidion litorale	ZMUO.006591	Finland	658[0n]	KJ967393
717	Carabidae	Bembidion litorale	ZMUO.006606	Finland	658[0n]	KJ966278
718	Carabidae	Bembidion minimum	ZMUO.001638	Finland	658[0n]	KJ961794
719	Carabidae	Bembidion minimum	ZMUO.001639	Finland	658[0n]	KJ965421
720	Carabidae	Bembidion minimum	ZMUO.001878	Finland	658[0n]	KJ964967
721	Carabidae	Bembidion obliquum	ZMUO.002069	Finland	609[0n]	KJ965641
722	Carabidae	Bembidion obliquum	ZMUO.004848	Finland	607[1n]	KJ967227
723	Carabidae	Bembidion obliquum	ZMUO.005394	Finland	579[0n]	KJ965753
724	Carabidae	Bembidion obliquum	ZMUO.005780	Finland	658[0n]	KJ965151
725	Carabidae	Bembidion obliquum	ZMUO.005781	Finland	658[0n]	KJ967143
726	Carabidae	Bembidion obliquum	ZMUO.005962	Sweden	624[3n]	KJ965431
727	Carabidae	Bembidion obtusum	ZMUO.005111	Finland	658[0n]	KJ966291
728	Carabidae	Bembidion obtusum	ZMUO.007348	Finland	658[0n]	KJ967021
729	Carabidae	Bembidion obtusum	ZMUO.007349	Finland	658[0n]	KJ965042
730	Carabidae	Bembidion obtusum	ZMUO.007350	Finland	658[0n]	KJ963203
731	Carabidae	Bembidion prasinum	ZMUO.004187	Finland	658[0n]	KJ962772
732	Carabidae	Bembidion prasinum	ZMUO.004188	Finland	658[0n]	KJ963729
733	Carabidae	Bembidion prasinum	ZMUO.004189	Finland	658[0n]	KJ966782
734	Carabidae	Bembidion prasinum	ZMUO.005782	Finland	658[0n]	KJ966149
735	Carabidae	Bembidion prasinum	ZMUO.005783	Finland	658[0n]	KJ962594
736	Carabidae	Bembidion properans	ZMUO.002311	Finland	658[0n]	KJ961866
737	Carabidae	Bembidion properans	ZMUO.004503	Finland	658[0n]	KJ964902
738	Carabidae	Bembidion properans	ZMUO.004869	Finland	512[4n]	KJ964880
739	Carabidae	Bembidion pygmaeum	ZMUO.007477	Estonia	658[0n]	KJ962065
740	Carabidae	Bembidion pygmaeum	ZMUO.007478	Estonia	658[0n]	KJ965843
741	Carabidae	Bembidion pygmaeum	ZMUO.007479	Estonia	658[0n]	KJ963836
742	Carabidae	Bembidion quadrimaculatum	ZMUO.000468	Finland	644[0n]	KJ964164
743	Carabidae	Bembidion quadrimaculatum	ZMUO.000832	Finland	658[0n]	KJ965585
744	Carabidae	Bembidion quadrimaculatum	ZMUO.001508	Finland	658[0n]	KJ962844
745	Carabidae	Bembidion quadrimaculatum	ZMUO.002060	Finland	616[0n]	KJ965339
746	Carabidae	Bembidion quadrimaculatum	ZMUO.002978	Finland	307[0n]	KJ962473
747	Carabidae	Bembidion quadrimaculatum	ZMUO.004533	Finland	657[1n]	KJ963208
748	Carabidae	Bembidion quadrimaculatum	ZMUO.004859	Finland	644[0n]	KJ963128
749	Carabidae	Bembidion quadrimaculatum	ZMUO.005671	Finland	632[0n]	KJ967292
750	Carabidae	Bembidion ruficolle	ZMUO.006956	Finland	658[0n]	KJ966134
751	Carabidae	Bembidion ruficolle	ZMUO.006957	Finland	658[0n]	KJ967371
752	Carabidae	Bembidion ruficolle	ZMUO.006960	Finland	658[0n]	KJ966677
753	Carabidae	Bembidion saxatile	ZMUO.002484	Finland	644[1n]	KJ962627
754	Carabidae	Bembidion saxatile	ZMUO.003144	Finland	658[0n]	KJ962084
755	Carabidae	Bembidion saxatile	ZMUO.003146	Finland	658[0n]	KJ962534
756	Carabidae	Bembidion saxatile	ZMUO.003348	Finland	658[0n]	KJ966772
757	Carabidae	Bembidion saxatile	ZMUO.004192	Finland	658[0n]	KJ962861
758	Carabidae	Bembidion saxatile	ZMUO.004193	Finland	658[0n]	KJ962713
759	Carabidae	Bembidion saxatile	ZMUO.004523	Finland	658[0n]	KJ962948
760	Carabidae	Bembidion schuppelii	ZMUO.003361	Finland	658[0n]	KJ964409
761	Carabidae	Bembidion schuppelii	ZMUO.004184	Finland	658[0n]	KJ962859
762	Carabidae	Bembidion tetracolum	ZMUO.004328	Finland	630[0n]	KJ964294
763	Carabidae	Bembidion tetracolum	ZMUO.004918	Finland	658[0n]	KJ963727
764	Carabidae	Bembidion tetracolum	ZMUO.005087	Finland	658[0n]	KJ965967
765	Carabidae	Bembidion tinctum	ZMUO.006095	Finland	658[0n]	KJ963889
766	Carabidae	Bembidion transparens	ZMUO.000576	Finland	652[6n]	KJ962181
767	Carabidae	Bembidion transparens	ZMUO.001112	Finland	654[4n]	KJ962044
768	Carabidae	Bembidion transparens	ZMUO.001113	Finland	622[0n]	KJ965501
769	Carabidae	Bembidion transparens	ZMUO.001612	Finland	657[1n]	KJ966345
770	Carabidae	Bembidion velox	ZMUO.001492	Finland	658[0n]	KJ964590
771	Carabidae	Bembidion velox	ZMUO.007646	Finland	658[0n]	KJ965455
772	Carabidae	Bembidion virens	ZMUO.002045	Finland	658[0n]	KJ965025
773	Carabidae	Bembidion virens	ZMUO.002486	Finland	658[0n]	KJ962632
774	Carabidae	Bembidion virens	ZMUO.002487	Finland	658[0n]	KJ962383
775	Carabidae	Bembidion virens	ZMUO.002488	Finland	625[0n]	KJ966274
776	Carabidae	Bembidion virens	ZMUO.004190	Finland	658[0n]	KJ965480
777	Carabidae	Bembidion virens	ZMUO.004191	Finland	658[0n]	KJ962342
778	Carabidae	Bradycellus caucasicus	ZMUO.000405	Finland	658[0n]	KJ964941
779	Carabidae	Bradycellus caucasicus	ZMUO.000455	Finland	658[0n]	KJ965846
780	Carabidae	Bradycellus caucasicus	ZMUO.002285	Finland	658[0n]	KJ964447
781	Carabidae	Bradycellus caucasicus	ZMUO.003039	Finland	658[0n]	KJ965565
782	Carabidae	Bradycellus caucasicus	ZMUO.004996	Finland	658[0n]	KJ966097
783	Carabidae	Bradycellus caucasicus	ZMUO.005400	Finland	658[0n]	KJ965307
784	Carabidae	Bradycellus ruficollis	ZMUO.001583	Finland	658[0n]	KJ967138
785	Carabidae	Broscus cephalotes	ZMUO.001480	Estonia	658[0n]	KJ965516
786	Carabidae	Broscus cephalotes	ZMUO.001481	Estonia	658[0n]	KJ963884
787	Carabidae	Broscus cephalotes	ZMUO.004834	Finland	658[0n]	KJ967509
788	Carabidae	Broscus cephalotes	ZMUO.006503	Finland	658[0n]	KJ962382
789	Carabidae	Calathus ambiguus	ZMUO.004364	Finland	658[0n]	KJ965863
790	Carabidae	Calathus ambiguus	ZMUO.005094	Finland	658[0n]	KJ967392
791	Carabidae	Calathus ambiguus	ZMUO.005096	Finland	658[0n]	KJ965504
792	Carabidae	Calathus erratus	ZMUO.001076	Finland	658[0n]	KJ962591
793	Carabidae	Calathus erratus	ZMUO.001171	Finland	658[0n]	KJ963439
794	Carabidae	Calathus erratus	ZMUO.001618	Finland	658[0n]	KJ967306
795	Carabidae	Calathus erratus	ZMUO.004984	Finland	658[0n]	KJ962182
796	Carabidae	Calathus erratus	ZMUO.006081	Finland	658[0n]	KJ964192
797	Carabidae	Calathus fuscipes	ZMUO.005055	Finland	658[0n]	KJ966889
798	Carabidae	Calathus fuscipes	ZMUO.005708	Finland	658[0n]	KJ967451
799	Carabidae	Calathus fuscipes	ZMUO.005709	Finland	658[0n]	KJ965445
800	Carabidae	Calathus fuscipes	ZMUO.005818	Sweden	658[0n]	KJ963854
801	Carabidae	Calathus fuscipes	ZMUO.006709	Finland	658[0n]	KJ963720
802	Carabidae	Calathus melanocephalus	ZMUO.003241	Finland	658[0n]	KJ963520
803	Carabidae	Calathus melanocephalus	ZMUO.005100	Finland	655[0n]	KJ965849
804	Carabidae	Calathus melanocephalus	ZMUO.005598	Finland	634[0n]	KJ962712
805	Carabidae	Calathus melanocephalus	ZMUO.005820	Sweden	658[0n]	KJ966762
806	Carabidae	Calathus micropterus	MP00148	Finland	658[0n]	HM909045
807	Carabidae	Calathus micropterus	ZMUO.000495	Finland	658[0n]	KJ963601
808	Carabidae	Calathus micropterus	ZMUO.003368	Finland	658[0n]	KJ966046
809	Carabidae	Calathus micropterus	ZMUO.004849	Finland	658[0n]	KJ964198
810	Carabidae	Calathus micropterus	ZMUO.006099	Finland	658[0n]	KJ964283
811	Carabidae	Calathus micropterus	ZMUO.006791	Finland	658[0n]	KJ967391
812	Carabidae	Calodromius spilotus	ZMUO.003396	Finland	658[0n]	KJ966100
813	Carabidae	Calodromius spilotus	ZMUO.003408	Finland	407[0n]	KJ967223
814	Carabidae	Carabus cancellatus	MP00230	Finland	658[0n]	HM909075
815	Carabidae	Carabus cancellatus	ZMUO.004301	Finland	658[0n]	KJ965833
816	Carabidae	Carabus cancellatus	ZMUO.007556	Finland	658[0n]	KJ964957
817	Carabidae	Carabus clathratus	MP00260	Finland	658[0n]	HM909088
818	Carabidae	Carabus glabratus	ZMUO.003116	Finland	658[0n]	KJ964302
819	Carabidae	Carabus glabratus	ZMUO.003836	Finland	658[0n]	KJ965074
820	Carabidae	Carabus glabratus	ZMUO.004839	Finland	658[0n]	KJ967296
821	Carabidae	Carabus glabratus	ZMUO.005702	Finland	658[0n]	KJ962731
822	Carabidae	Carabus glabratus	ZMUO.006651	Finland	658[0n]	KJ966191
823	Carabidae	Carabus granulatus	ZMUO.003797	Finland	658[0n]	KJ962008
824	Carabidae	Carabus granulatus	ZMUO.004299	Finland	658[0n]	KJ963924
825	Carabidae	Carabus hortensis	ZMUO.005478	Finland	658[0n]	KJ965598
826	Carabidae	Carabus hortensis	ZMUO.005701	Finland	658[0n]	KJ964665
827	Carabidae	Carabus nemoralis	ZMUO.001514	Estonia	658[0n]	KJ962838
828	Carabidae	Carabus nemoralis	ZMUO.004486	Finland	658[0n]	KJ967443
829	Carabidae	Carabus nemoralis	ZMUO.004726	Finland	658[0n]	KJ966787
830	Carabidae	Carabus nemoralis	ZMUO.005496	Finland	658[0n]	KJ963904
831	Carabidae	Carabus nemoralis	ZMUO.006520	Finland	658[0n]	KJ966681
832	Carabidae	Carabus nemoralis	ZMUO.007023	Finland	658[0n]	KJ962198
833	Carabidae	Carabus nitens	ZMUO.003089	Finland	658[0n]	KJ965748
834	Carabidae	Carabus violaceus	ZMUO.000713	Estonia	658[0n]	KJ962034
835	Carabidae	Carabus violaceus	ZMUO.003117	Finland	532[0n]	KJ963716
836	Carabidae	Cicindela campestris	ZMUO.003140	Finland	615[1n]	KJ965801
837	Carabidae	Cicindela campestris	ZMUO.003366	Finland	658[0n]	KJ965033
838	Carabidae	Cicindela campestris	ZMUO.005357	Finland	658[0n]	KJ963400
839	Carabidae	Cicindela campestris	ZMUO.007463	Estonia	658[0n]	KJ966182
840	Carabidae	Cicindela hybrida	ZMUO.000721	Finland	658[0n]	KJ962806
841	Carabidae	Cicindela hybrida	ZMUO.000722	Finland	658[0n]	KJ964233
842	Carabidae	Cicindela hybrida	ZMUO.003111	Finland	407[0n]	KJ965943
843	Carabidae	Cicindela hybrida	ZMUO.003112	Finland	658[0n]	KJ962880
844	Carabidae	Cicindela hybrida	ZMUO.005176	Finland	658[0n]	KJ963812
845	Carabidae	Cicindela hybrida	ZMUO.006504	Finland	658[0n]	KJ965426
846	Carabidae	Cicindela maritima	ZMUO.000718	Sweden	387[0n]	KJ962451
847	Carabidae	Cicindela maritima	ZMUO.000719	Sweden	407[0n]	KJ963142
848	Carabidae	Cicindela maritima	ZMUO.000720	Sweden	407[0n]	KJ966201
849	Carabidae	Cicindela maritima	ZMUO.005570	Finland	629[0n]	KJ966830
850	Carabidae	Cicindela maritima	ZMUO.005571	Finland	630[0n]	KJ965663
851	Carabidae	Cicindela maritima	ZMUO.005572	Finland	636[0n]	KJ967490
852	Carabidae	Cicindela sylvatica	MP00378	Finland	658[0n]	HQ559237
853	Carabidae	Cicindela sylvatica	ZMUO.003110	Finland	407[0n]	KJ962403
854	Carabidae	Cicindela sylvatica	ZMUO.005491	Finland	658[0n]	KJ963132
855	Carabidae	Clivina fossor	MP00287	Finland	658[0n]	HM909098
856	Carabidae	Clivina fossor	ZMUO.000458	Finland	658[0n]	KJ966420
857	Carabidae	Clivina fossor	ZMUO.004922	Finland	658[0n]	KJ966261
858	Carabidae	Clivina fossor	ZMUO.005122	Finland	658[0n]	KJ961789
859	Carabidae	Cychrus caraboides	MP00421	Finland	658[0n]	Contamination present, not uploaded to GenBank
860	Carabidae	Cychrus caraboides	ZMUO.004970	Finland	658[0n]	KJ965308
861	Carabidae	Cychrus caraboides	ZMUO.005602	Finland	629[0n]	KJ962991
862	Carabidae	Cymindis macularis	ZMUO.003132	Finland	658[0n]	KJ965656
863	Carabidae	Cymindis vaporariorum	ZMUO.002304	Finland	658[0n]	KJ964837
864	Carabidae	Cymindis vaporariorum	ZMUO.006192	Finland	658[0n]	KJ963311
865	Carabidae	Demetrias imperialis	ZMUO.001874	Finland	658[0n]	KJ963869
866	Carabidae	Demetrias imperialis	ZMUO.004065	Finland	658[0n]	KJ962263
867	Carabidae	Demetrias imperialis	ZMUO.004383	Finland	658[0n]	KJ964496
868	Carabidae	Demetrias imperialis	ZMUO.004851	Finland	658[0n]	KJ964338
869	Carabidae	Demetrias imperialis	ZMUO.006368	Finland	658[0n]	KJ964986
870	Carabidae	Demetrias imperialis	ZMUO.006369	Finland	658[0n]	KJ967428
871	Carabidae	Demetrias imperialis	ZMUO.007076	Finland	658[0n]	KJ966906
872	Carabidae	Demetrias imperialis	ZMUO.007388	Finland	658[0n]	KJ965470
873	Carabidae	Dicheirotrichus cognatus	ZMUO.002428	Finland	658[0n]	KJ964104
874	Carabidae	Dicheirotrichus placidus	MP00157	Finland	658[0n]	HM909049
875	Carabidae	Dicheirotrichus placidus	ZMUO.001006	Finland	658[0n]	KJ967095
876	Carabidae	Dicheirotrichus placidus	ZMUO.001106	Finland	658[0n]	KJ967167
877	Carabidae	Dicheirotrichus placidus	ZMUO.001710	Finland	658[0n]	KJ965438
878	Carabidae	Dicheirotrichus placidus	ZMUO.004449	Finland	658[0n]	KJ965238
879	Carabidae	Dicheirotrichus rufithorax	ZMUO.000406	Finland	658[0n]	KJ964356
880	Carabidae	Dromius agilis	ZMUO.000542	Finland	658[0n]	KJ963591
881	Carabidae	Dromius agilis	ZMUO.001844	Finland	658[0n]	KJ963618
882	Carabidae	Dromius agilis	ZMUO.004100	Finland	658[0n]	KJ966633
883	Carabidae	Dromius agilis	ZMUO.005504	Finland	658[0n]	KJ964867
884	Carabidae	Dromius agilis	ZMUO.005505	Finland	658[0n]	KJ965572
885	Carabidae	Dromius fenestratus	ZMUO.001674	Finland	658[0n]	KJ964078
886	Carabidae	Dromius fenestratus	ZMUO.003406	Finland	658[0n]	KJ964127
887	Carabidae	Dromius fenestratus	ZMUO.004102	Finland	658[0n]	KJ962426
888	Carabidae	Dromius fenestratus	ZMUO.004103	Finland	658[0n]	KJ966977
889	Carabidae	Dromius quadraticollis	ZMUO.004101	Finland	658[0n]	KJ963455
890	Carabidae	Dromius schneideri	ZMUO.005184	Finland	658[0n]	KJ962593
891	Carabidae	Dromius schneideri	ZMUO.005501	Finland	658[0n]	KJ965065
892	Carabidae	Dyschirius aeneus	ZMUO.001886	Finland	658[0n]	KJ966008
893	Carabidae	Dyschirius angustatus	ZMUO.007123	Finland	658[0n]	KJ964528
894	Carabidae	Dyschirius angustatus	ZMUO.007124	Finland	658[0n]	KJ966628
895	Carabidae	Dyschirius angustatus	ZMUO.007125	Finland	658[0n]	KJ962819
896	Carabidae	Dyschirius globosus	ZMUO.001336	Finland	658[0n]	KJ967361
897	Carabidae	Dyschirius globosus	ZMUO.001405	Finland	658[0n]	KJ965915
898	Carabidae	Dyschirius globosus	ZMUO.001414	Finland	658[0n]	KJ965156
899	Carabidae	Dyschirius globosus	ZMUO.001640	Finland	658[0n]	KJ966816
900	Carabidae	Dyschirius globosus	ZMUO.001644	Finland	658[0n]	KJ963946
901	Carabidae	Dyschirius globosus	ZMUO.006154	Sweden	615[0n]	KJ962700
902	Carabidae	Dyschirius nigricornis	ZMUO.001397	Finland	658[0n]	KJ962750
903	Carabidae	Dyschirius nigricornis	ZMUO.001404	Finland	658[0n]	KJ965935
904	Carabidae	Dyschirius nigricornis	ZMUO.002999	Finland	658[0n]	KJ965700
905	Carabidae	Dyschirius nigricornis	ZMUO.003156	Finland	658[0n]	KJ961827
906	Carabidae	Dyschirius nigricornis	ZMUO.003252	Finland	658[0n]	KJ962326
907	Carabidae	Dyschirius nigricornis	ZMUO.003375	Finland	633[0n]	KJ962170
908	Carabidae	Dyschirius obscurus	ZMUO.001364	Finland	657[1n]	KJ962533
909	Carabidae	Dyschirius obscurus	ZMUO.004136	Finland	658[0n]	KJ963377
910	Carabidae	Dyschirius obscurus	ZMUO.004137	Finland	658[0n]	KJ962915
911	Carabidae	Dyschirius politus	ZMUO.000557	Finland	658[0n]	KJ965113
912	Carabidae	Dyschirius politus	ZMUO.003940	Finland	658[0n]	KJ962236
913	Carabidae	Dyschirius salinus	ZMUO.002312	Finland	658[0n]	KJ966662
914	Carabidae	Dyschirius thoracicus	ZMUO.001327	Finland	441[3n]	KJ966389
915	Carabidae	Dyschirius thoracicus	ZMUO.001328	Finland	619[2n]	KJ965597
916	Carabidae	Dyschirius thoracicus	ZMUO.004210	Finland	658[0n]	KJ961899
917	Carabidae	Dyschirius thoracicus	ZMUO.004212	Finland	658[0n]	KJ964654
918	Carabidae	Dyschirius thoracicus	ZMUO.005402	Finland	658[0n]	KJ965689
919	Carabidae	Dyschirius thoracicus	ZMUO.006090	Finland	658[0n]	KJ964923
920	Carabidae	Dyschirius thoracicus	ZMUO.006091	Finland	658[0n]	KJ963519
921	Carabidae	Dyschirius tristis	ZMUO.001637	Finland	658[0n]	KJ966974
922	Carabidae	Dyschirius tristis	ZMUO.002004	Finland	658[0n]	KJ965792
923	Carabidae	Dyschirius tristis	ZMUO.002005	Finland	658[0n]	KJ966288
924	Carabidae	Dyschirius tristis	ZMUO.002313	Finland	658[0n]	KJ964690
925	Carabidae	Elaphrus cupreus	ZMUO.001333	Finland	658[0n]	KJ963077
926	Carabidae	Elaphrus cupreus	ZMUO.004912	Finland	655[0n]	KJ966306
927	Carabidae	Elaphrus cupreus	ZMUO.005349	Finland	622[0n]	KJ962976
928	Carabidae	Elaphrus cupreus	ZMUO.005419	Finland	656[0n]	KJ965613
929	Carabidae	Elaphrus cupreus	ZMUO.005744	Finland	658[0n]	KJ966326
930	Carabidae	Elaphrus cupreus	ZMUO.006096	Finland	658[0n]	KJ964728
931	Carabidae	Elaphrus riparius	ZMUO.003137	Finland	621[0n]	KJ966067
932	Carabidae	Elaphrus riparius	ZMUO.003221	Finland	658[0n]	KJ962652
933	Carabidae	Elaphrus riparius	ZMUO.005330	Finland	658[0n]	KJ964184
934	Carabidae	Elaphrus riparius	ZMUO.005958	Sweden	658[0n]	KJ966984
935	Carabidae	Elaphrus uliginosus	ZMUO.001982	Finland	658[0n]	KJ966538
936	Carabidae	Elaphrus uliginosus	ZMUO.006178	Finland	658[0n]	KJ961772
937	Carabidae	Elaphrus uliginosus	ZMUO.006179	Finland	658[0n]	KJ964807
938	Carabidae	Harpalus affinis	ZMUO.001459	Finland	658[0n]	KJ967360
939	Carabidae	Harpalus affinis	ZMUO.001642	Finland	658[0n]	KJ966308
940	Carabidae	Harpalus affinis	ZMUO.005118	Finland	658[0n]	KJ962241
941	Carabidae	Harpalus affinis	ZMUO.006143	Sweden	658[0n]	KJ966694
942	Carabidae	Harpalus affinis	ZMUO.007466	Estonia	658[0n]	KJ965508
943	Carabidae	Harpalus distinguendus	ZMUO.004732	Finland	658[0n]	KJ967303
944	Carabidae	Harpalus laevipes	ZMUO.003133	Finland	658[0n]	KJ966058
945	Carabidae	Harpalus laevipes	ZMUO.003268	Finland	307[0n]	KJ962459
946	Carabidae	Harpalus laevipes	ZMUO.003897	Finland	658[0n]	KJ963413
947	Carabidae	Harpalus laevipes	ZMUO.004348	Finland	658[0n]	KJ963606
948	Carabidae	Harpalus laevipes	ZMUO.004463	Finland	658[0n]	KJ962455
949	Carabidae	Harpalus laevipes	ZMUO.006221	Finland	658[0n]	KJ962113
950	Carabidae	Harpalus laevipes	ZMUO.006222	Finland	244[2n]	KJ967357
951	Carabidae	Harpalus latus	ZMUO.004039	Finland	658[0n]	KJ967381
952	Carabidae	Harpalus latus	ZMUO.004356	Finland	658[0n]	KJ963916
953	Carabidae	Harpalus latus	ZMUO.004954	Finland	658[0n]	KJ965812
954	Carabidae	Harpalus latus	ZMUO.006216	Finland	658[0n]	KJ962172
955	Carabidae	Harpalus luteicornis	ZMUO.004360	Finland	658[0n]	KJ964640
956	Carabidae	Harpalus nigritarsis	ZMUO.003101	Finland	307[0n]	KJ964533
957	Carabidae	Harpalus nigritarsis	ZMUO.003102	Finland	0
958	Carabidae	Harpalus nigritarsis	ZMUO.003103	Finland	658[0n]	KJ966663
959	Carabidae	Harpalus rubripes	ZMUO.003109	Finland	658[0n]	KJ964354
960	Carabidae	Harpalus rubripes	ZMUO.004317	Finland	658[0n]	KJ965715
961	Carabidae	Harpalus rubripes	ZMUO.005037	Finland	658[0n]	KJ965927
962	Carabidae	Harpalus rubripes	ZMUO.005038	Finland	658[0n]	KJ967081
963	Carabidae	Harpalus rubripes	ZMUO.005711	Finland	658[0n]	KJ966980
964	Carabidae	Harpalus rubripes	ZMUO.005712	Finland	658[0n]	KJ966723
965	Carabidae	Harpalus rubripes	ZMUO.006048	Finland	658[0n]	KJ962558
966	Carabidae	Harpalus rufipes	MP00399	Finland	407[0n]	KJ962279
967	Carabidae	Harpalus rufipes	ZMUO.001005	Finland	658[0n]	KJ964153
968	Carabidae	Harpalus rufipes	ZMUO.004937	Finland	658[0n]	KJ964139
969	Carabidae	Harpalus rufipes	ZMUO.004969	Finland	658[0n]	KJ965239
970	Carabidae	Harpalus rufipes	ZMUO.005130	Finland	658[0n]	KJ964281
971	Carabidae	Harpalus smaragdinus	MP00395	Finland	0
972	Carabidae	Harpalus smaragdinus	ZMUO.005588	Finland	632[0n]	KJ963159
973	Carabidae	Harpalus solitaris	ZMUO.003099	Finland	633[0n]	KJ963604
974	Carabidae	Harpalus solitaris	ZMUO.003896	Finland	658[0n]	KJ966056
975	Carabidae	Harpalus solitaris	ZMUO.004230	Finland	658[0n]	KJ963670
976	Carabidae	Harpalus solitaris	ZMUO.004231	Finland	658[0n]	KJ966465
977	Carabidae	Harpalus subcylindricus	ZMUO.005816	Sweden	658[0n]	KJ962303
978	Carabidae	Harpalus tardus	ZMUO.001617	Finland	658[0n]	KJ964276
979	Carabidae	Harpalus tardus	ZMUO.004345	Finland	658[0n]	KJ963851
980	Carabidae	Harpalus tardus	ZMUO.005232	Finland	658[0n]	KJ964455
981	Carabidae	Harpalus tardus	ZMUO.005587	Finland	632[0n]	KJ963464
982	Carabidae	Harpalus tardus	ZMUO.005589	Finland	633[0n]	KJ967416
983	Carabidae	Harpalus xanthopus	ZMUO.004899	Finland	658[0n]	KJ961920
984	Carabidae	Lebia chlorocephala	ZMUO.005101	Finland	658[0n]	KJ962644
985	Carabidae	Lebia cruxminor	ZMUO.003909	Finland	658[0n]	KJ962481
986	Carabidae	Lebia cruxminor	ZMUO.005259	Finland	658[0n]	KJ965304
987	Carabidae	Leistus ferrugineus	ZMUO.004803	Finland	658[0n]	KJ962822
988	Carabidae	Leistus ferrugineus	ZMUO.005222	Finland	658[0n]	KJ964644
989	Carabidae	Leistus ferrugineus	ZMUO.006681	Finland	658[0n]	KJ962205
990	Carabidae	Leistus terminatus	ZMUO.005093	Finland	614[0n]	KJ963405
991	Carabidae	Licinus depressus	ZMUO.001172	Finland	658[0n]	KJ965447
992	Carabidae	Licinus depressus	ZMUO.006710	Finland	644[0n]	KJ964823
993	Carabidae	Loricera pilicornis	ZMUO.001358	Finland	658[0n]	KJ966135
994	Carabidae	Loricera pilicornis	ZMUO.005074	Finland	658[0n]	KJ966683
995	Carabidae	Loricera pilicornis	ZMUO.006820	Finland	658[0n]	KJ962979
996	Carabidae	Microlestes minutulus	ZMUO.001622	Finland	658[0n]	KJ967147
997	Carabidae	Microlestes minutulus	ZMUO.004952	Finland	658[0n]	KJ965076
998	Carabidae	Microlestes minutulus	ZMUO.006700	Finland	658[0n]	KJ964744
999	Carabidae	Microlestes minutulus	ZMUO.007308	Sweden	658[0n]	KJ963951
1000	Carabidae	Miscodera arctica	ZMUO.006916	Finland	658[0n]	KJ964147
1001	Carabidae	Nebria brevicollis	ZMUO.001170	Finland	658[0n]	KJ962294
1002	Carabidae	Nebria brevicollis	ZMUO.004700	Finland	658[0n]	KJ962291
1003	Carabidae	Nebria brevicollis	ZMUO.004701	Finland	658[0n]	KJ967496
1004	Carabidae	Nebria brevicollis	ZMUO.004702	Finland	658[0n]	KJ964289
1005	Carabidae	Nebria brevicollis	ZMUO.005165	Finland	658[0n]	KJ967286
1006	Carabidae	Nebria brevicollis	ZMUO.006657	Finland	658[0n]	KJ965884
1007	Carabidae	Nebria livida	ZMUO.005053	Finland	658[0n]	KJ963069
1008	Carabidae	Nebria livida	ZMUO.005054	Finland	658[0n]	KJ966523
1009	Carabidae	Nebria livida	ZMUO.006705	Finland	658[0n]	KJ965722
1010	Carabidae	Nebria nivalis	ZMUO.003104	Finland	658[0n]	KJ964718
1011	Carabidae	Nebria nivalis	ZMUO.003105	Finland	658[0n]	KJ961722
1012	Carabidae	Nebria nivalis	ZMUO.003106	Finland	658[0n]	KJ964082
1013	Carabidae	Nebria rufescens	ZMUO.001391	Finland	658[0n]	KJ963553
1014	Carabidae	Nebria rufescens	ZMUO.004916	Finland	334[0n]	KJ964107
1015	Carabidae	Notiophilus aestuans	ZMUO.005814	Sweden	658[0n]	KJ966200
1016	Carabidae	Notiophilus aquaticus	ZMUO.000462	Finland	658[0n]	KJ962028
1017	Carabidae	Notiophilus aquaticus	ZMUO.001331	Finland	658[0n]	KJ962000
1018	Carabidae	Notiophilus aquaticus	ZMUO.003215	Finland	658[0n]	KJ961875
1019	Carabidae	Notiophilus aquaticus	ZMUO.005047	Finland	658[0n]	KJ963842
1020	Carabidae	Notiophilus aquaticus	ZMUO.005775	Finland	658[0n]	KJ961984
1021	Carabidae	Notiophilus aquaticus	ZMUO.006667	Finland	658[0n]	KJ962072
1022	Carabidae	Notiophilus biguttatus	ZMUO.004888	Finland	658[0n]	KJ967457
1023	Carabidae	Notiophilus biguttatus	ZMUO.006104	Finland	658[0n]	KJ967196
1024	Carabidae	Notiophilus germinyi	ZMUO.003242	Finland	633[0n]	KJ966504
1025	Carabidae	Notiophilus germinyi	ZMUO.006260	Finland	658[0n]	KJ964932
1026	Carabidae	Notiophilus germinyi	ZMUO.006940	Finland	658[0n]	KJ962348
1027	Carabidae	Notiophilus palustris	ZMUO.003394	Finland	0
1028	Carabidae	Notiophilus palustris	ZMUO.004429	Finland	658[0n]	KJ966848
1029	Carabidae	Notiophilus palustris	ZMUO.005866	Sweden	658[0n]	KJ967068
1030	Carabidae	Notiophilus palustris	ZMUO.007210	Finland	579[0n]	KJ966850
1031	Carabidae	Notiophilus reitteri	ZMUO.006080	Finland	658[0n]	KJ965058
1032	Carabidae	Odacantha melanura	ZMUO.004066	Finland	658[0n]	KJ964242
1033	Carabidae	Odacantha melanura	ZMUO.004415	Finland	641[0n]	KJ966926
1034	Carabidae	Odacantha melanura	ZMUO.006370	Finland	658[0n]	KJ967049
1035	Carabidae	Olisthopus rotundatus	ZMUO.005822	Sweden	658[0n]	KJ966726
1036	Carabidae	Olisthopus rotundatus	ZMUO.005823	Sweden	658[0n]	KJ965675
1037	Carabidae	Olisthopus rotundatus	ZMUO.006136	Sweden	658[0n]	KJ964610
1038	Carabidae	Oodes helopioides	ZMUO.001406	Finland	658[0n]	KJ967159
1039	Carabidae	Oodes helopioides	ZMUO.001496	Finland	658[0n]	KJ963845
1040	Carabidae	Oodes helopioides	ZMUO.004399	Finland	658[0n]	KJ963714
1041	Carabidae	Oodes helopioides	ZMUO.007069	Finland	658[0n]	KJ964208
1042	Carabidae	Ophonus rufibarbis	ZMUO.001458	Finland	658[0n]	KJ965561
1043	Carabidae	Ophonus rufibarbis	ZMUO.003790	Finland	658[0n]	KJ964006
1044	Carabidae	Ophonus rufibarbis	ZMUO.005144	Finland	622[0n]	KJ964206
1045	Carabidae	Ophonus rufibarbis	ZMUO.005191	Finland	658[0n]	KJ967097
1046	Carabidae	Ophonus rufibarbis	ZMUO.005999	Finland	571[0n]	KJ962792
1047	Carabidae	Ophonus rufibarbis	ZMUO.006000	Finland	159[0n]
1048	Carabidae	Oxypselaphus obscurus	ZMUO.001210	Finland	658[0n]	KJ964118
1049	Carabidae	Oxypselaphus obscurus	ZMUO.001211	Finland	658[0n]	KJ967201
1050	Carabidae	Oxypselaphus obscurus	ZMUO.005457	Finland	658[0n]	KJ964295
1051	Carabidae	Oxypselaphus obscurus	ZMUO.005464	Finland	658[0n]	KJ964979
1052	Carabidae	Panagaeus cruxmajor	ZMUO.000814	Finland	385[0n]	KJ963537
1053	Carabidae	Panagaeus cruxmajor	ZMUO.004340	Finland	658[0n]	KJ962321
1054	Carabidae	Panagaeus cruxmajor	ZMUO.006680	Finland	658[0n]	KJ962112
1055	Carabidae	Paradromius linearis	ZMUO.000554	Finland	658[0n]	KJ963891
1056	Carabidae	Paradromius linearis	ZMUO.001848	Finland	658[0n]	KJ965580
1057	Carabidae	Paradromius linearis	ZMUO.004462	Finland	658[0n]	KJ962938
1058	Carabidae	Paradromius linearis	ZMUO.004683	Finland	658[0n]	KJ962775
1059	Carabidae	Paradromius linearis	ZMUO.005174	Finland	654[0n]	KJ967215
1060	Carabidae	Paradromius linearis	ZMUO.005339	Finland	658[0n]	KJ967108
1061	Carabidae	Paranchus albipes	ZMUO.004422	Finland	658[0n]	KJ966252
1062	Carabidae	Patrobus assimilis	ZMUO.000471	Finland	658[0n]	KJ963116
1063	Carabidae	Patrobus assimilis	ZMUO.002505	Finland	658[0n]	KJ964114
1064	Carabidae	Patrobus assimilis	ZMUO.003260	Finland	350[0n]	KJ963864
1065	Carabidae	Patrobus assimilis	ZMUO.006790	Finland	629[0n]	KJ967102
1066	Carabidae	Patrobus assimilis	ZMUO.007031	Finland	658[0n]	KJ963620
1067	Carabidae	Patrobus atrorufus	ZMUO.001823	Finland	658[0n]	KJ963879
1068	Carabidae	Patrobus atrorufus	ZMUO.005065	Finland	658[0n]	KJ964460
1069	Carabidae	Patrobus atrorufus	ZMUO.006684	Finland	658[0n]	KJ962945
1070	Carabidae	Patrobus australis	ZMUO.005145	Finland	627[0n]	KJ961923
1071	Carabidae	Patrobus septentrionis	ZMUO.001279	Finland	658[0n]	KJ963557
1072	Carabidae	Patrobus septentrionis	ZMUO.001280	Finland	658[0n]	KJ962168
1073	Carabidae	Patrobus septentrionis	ZMUO.002009	Finland	658[0n]	KJ966158
1074	Carabidae	Patrobus septentrionis	ZMUO.006890	Finland	658[0n]	KJ963798
1075	Carabidae	Patrobus septentrionis	ZMUO.007034	Finland	658[0n]	KJ964716
1076	Carabidae	Pelophila borealis	ZMUO.006092	Finland	656[0n]	KJ967436
1077	Carabidae	Philorhizus notatus	ZMUO.001497	Finland	658[0n]	KJ966776
1078	Carabidae	Philorhizus notatus	ZMUO.004073	Finland	658[0n]	KJ965293
1079	Carabidae	Philorhizus notatus	ZMUO.004074	Finland	658[0n]	KJ966462
1080	Carabidae	Philorhizus notatus	ZMUO.005108	Finland	658[0n]	KJ962178
1081	Carabidae	Philorhizus notatus	ZMUO.006696	Finland	658[0n]	KJ964144
1082	Carabidae	Philorhizus sigma	MP00156	Finland	658[0n]	HM909048
1083	Carabidae	Philorhizus sigma	ZMUO.001224	Finland	658[0n]	KJ962420
1084	Carabidae	Philorhizus sigma	ZMUO.003397	Finland	658[0n]	KJ966364
1085	Carabidae	Philorhizus sigma	ZMUO.005116	Finland	658[0n]	KJ962429
1086	Carabidae	Platynus assimilis	ZMUO.003008	Finland	658[0n]	KJ966429
1087	Carabidae	Platynus assimilis	ZMUO.004405	Finland	658[0n]	KJ964673
1088	Carabidae	Platynus assimilis	ZMUO.004697	Finland	658[0n]	KJ967461
1089	Carabidae	Platynus assimilis	ZMUO.004698	Finland	658[0n]	KJ963677
1090	Carabidae	Platynus assimilis	ZMUO.004909	Finland	658[0n]	KJ962312
1091	Carabidae	Platynus assimilis	ZMUO.007245	Finland	658[0n]	KJ963296
1092	Carabidae	Platynus mannerheimii	ZMUO.003134	Finland	658[0n]	KJ965260
1093	Carabidae	Platynus mannerheimii	ZMUO.006206	Finland	560[0n]	KJ965899
1094	Carabidae	Platynus mannerheimii	ZMUO.006207	Finland	658[0n]	KJ963376
1095	Carabidae	Poecilus cupreus	ZMUO.004439	Finland	658[0n]	KJ966152
1096	Carabidae	Poecilus cupreus	ZMUO.004470	Finland	658[0n]	KJ966913
1097	Carabidae	Poecilus cupreus	ZMUO.004471	Finland	658[0n]	KJ965608
1098	Carabidae	Poecilus cupreus	ZMUO.005119	Finland	658[0n]	KJ964542
1099	Carabidae	Poecilus cupreus	ZMUO.006506	Finland	658[0n]	KJ966428
1100	Carabidae	Poecilus lepidus	MP00400	Finland	0
1101	Carabidae	Poecilus lepidus	ZMUO.003365	Finland	658[0n]	KJ964100
1102	Carabidae	Poecilus lepidus	ZMUO.005292	Finland	658[0n]	KJ964138
1103	Carabidae	Poecilus lepidus	ZMUO.006505	Finland	658[0n]	KJ966098
1104	Carabidae	Poecilus versicolor	ZMUO.000488	Finland	658[0n]	KJ966365
1105	Carabidae	Poecilus versicolor	ZMUO.001169	Finland	658[0n]	KJ966801
1106	Carabidae	Poecilus versicolor	ZMUO.003113	Finland	519[0n]	KJ963457
1107	Carabidae	Poecilus versicolor	ZMUO.003290	Estonia	658[0n]	KJ965919
1108	Carabidae	Poecilus versicolor	ZMUO.005436	Finland	658[0n]	KJ962185
1109	Carabidae	Poecilus versicolor	ZMUO.006215	Finland	561[1n]	KJ965345
1110	Carabidae	Poecilus versicolor	ZMUO.006688	Finland	658[0n]	KJ965704
1111	Carabidae	Pterostichus	ZMUO.006699	Finland	658[0n]	KJ965176
1112	Carabidae	Pterostichus adstrictus	ZMUO.000484	Finland	658[0n]	KJ965468
1113	Carabidae	Pterostichus adstrictus	ZMUO.000533	Finland	658[0n]	KJ962831
1114	Carabidae	Pterostichus adstrictus	ZMUO.000610	Finland	658[0n]	KJ962758
1115	Carabidae	Pterostichus adstrictus	ZMUO.004291	Finland	658[0n]	KJ967289
1116	Carabidae	Pterostichus adstrictus	ZMUO.004292	Finland	658[0n]	KJ964662
1117	Carabidae	Pterostichus aethiops	ZMUO.007542	Finland	617[0n]	KJ964501
1118	Carabidae	Pterostichus crenatus	ZMUO.001334	Finland	658[0n]	KJ967120
1119	Carabidae	Pterostichus crenatus	ZMUO.001349	Finland	658[0n]	KJ964983
1120	Carabidae	Pterostichus crenatus	ZMUO.001574	Finland	658[0n]	KJ967517
1121	Carabidae	Pterostichus crenatus	ZMUO.001879	Finland	658[0n]	KJ967382
1122	Carabidae	Pterostichus crenatus	ZMUO.005120	Finland	658[0n]	KJ962522
1123	Carabidae	Pterostichus diligens	ZMUO.000821	Finland	658[0n]	KJ965929
1124	Carabidae	Pterostichus diligens	ZMUO.001624	Finland	658[0n]	KJ963468
1125	Carabidae	Pterostichus diligens	ZMUO.004428	Finland	658[0n]	KJ962994
1126	Carabidae	Pterostichus diligens	ZMUO.005125	Finland	658[0n]	KJ962919
1127	Carabidae	Pterostichus diligens	ZMUO.006794	Finland	647[0n]	KJ963963
1128	Carabidae	Pterostichus diligens	ZMUO.007081	Finland	658[0n]	KJ966469
1129	Carabidae	Pterostichus diligens	ZMUO.007201	Finland	658[0n]	KJ966171
1130	Carabidae	Pterostichus melanarius	ZMUO.004268	Estonia	658[0n]	KJ962344
1131	Carabidae	Pterostichus melanarius	ZMUO.004469	Finland	658[0n]	KJ966809
1132	Carabidae	Pterostichus melanarius	ZMUO.004827	Finland	658[0n]	KJ962519
1133	Carabidae	Pterostichus melanarius	ZMUO.005115	Finland	658[0n]	KJ964239
1134	Carabidae	Pterostichus minor	ZMUO.000963	Finland	658[0n]	KJ967214
1135	Carabidae	Pterostichus minor	ZMUO.001037	Finland	658[0n]	KJ965152
1136	Carabidae	Pterostichus minor	ZMUO.001038	Finland	658[0n]	KJ966051
1137	Carabidae	Pterostichus minor	ZMUO.005350	Finland	658[0n]	KJ964723
1138	Carabidae	Pterostichus minor	ZMUO.005643	Finland	658[0n]	KJ965228
1139	Carabidae	Pterostichus niger	MP00402	Finland	658[0n]	HQ559251
1140	Carabidae	Pterostichus niger	ZMUO.004724	Finland	658[0n]	KJ964351
1141	Carabidae	Pterostichus niger	ZMUO.005420	Finland	658[0n]	KJ962354
1142	Carabidae	Pterostichus niger	ZMUO.005601	Finland	629[0n]	KJ961928
1143	Carabidae	Pterostichus niger	ZMUO.006502	Finland	658[0n]	KJ966792
1144	Carabidae	Pterostichus nigrita	ZMUO.005117	Finland	655[0n]	KJ967100
1145	Carabidae	Pterostichus nigrita	ZMUO.005642	Finland	658[0n]	KJ962824
1146	Carabidae	Pterostichus nigrita	ZMUO.007229	Finland	658[0n]	KJ964786
1147	Carabidae	Pterostichus nigrita	ZMUO.007230	Finland	658[0n]	KJ962299
1148	Carabidae	Pterostichus oblongopunctatus	ZMUO.000482	Finland	658[0n]	KJ962564
1149	Carabidae	Pterostichus oblongopunctatus	ZMUO.004259	Finland	658[0n]	KJ964909
1150	Carabidae	Pterostichus oblongopunctatus	ZMUO.004389	Finland	631[0n]	KJ962025
1151	Carabidae	Pterostichus oblongopunctatus	ZMUO.006792	Finland	658[0n]	KJ963063
1152	Carabidae	Pterostichus rhaeticus	ZMUO.000611	Finland	658[0n]	KJ966605
1153	Carabidae	Pterostichus rhaeticus	ZMUO.003274	Finland	658[0n]	KJ962784
1154	Carabidae	Pterostichus sp.	ZMUO.001039	Finland	658[0n]	KJ965618
1155	Carabidae	Pterostichus sp.	ZMUO.001040	Finland	658[0n]	KJ963663
1156	Carabidae	Pterostichus sp.	ZMUO.001041	Finland	658[0n]	KJ963257
1157	Carabidae	Pterostichus strenuus	ZMUO.001824	Finland	658[0n]	KJ964557
1158	Carabidae	Pterostichus strenuus	ZMUO.004414	Finland	658[0n]	KJ966436
1159	Carabidae	Pterostichus strenuus	ZMUO.005378	Finland	637[0n]	KJ967082
1160	Carabidae	Stenolophus mixtus	ZMUO.004444	Finland	658[0n]	KJ962230
1161	Carabidae	Stenolophus mixtus	ZMUO.004507	Finland	657[1n]	KJ963346
1162	Carabidae	Stomis pumicatus	ZMUO.005220	Finland	658[0n]	KJ962339
1163	Carabidae	Stomis pumicatus	ZMUO.007625	Finland	658[0n]	KJ966471
1164	Carabidae	Syntomus foveatus	ZMUO.006436	Sweden	658[0n]	KJ963723
1165	Carabidae	Syntomus foveatus	ZMUO.006679	Finland	658[0n]	KJ962372
1166	Carabidae	Syntomus truncatellus	ZMUO.000387	Finland	0
1167	Carabidae	Syntomus truncatellus	ZMUO.000416	Finland	656[2n]	KJ966206
1168	Carabidae	Syntomus truncatellus	ZMUO.001020	Finland	658[0n]	KJ962810
1169	Carabidae	Syntomus truncatellus	ZMUO.001585	Finland	656[2n]	KJ962355
1170	Carabidae	Syntomus truncatellus	ZMUO.001697	Finland	650[0n]	KJ964453
1171	Carabidae	Syntomus truncatellus	ZMUO.004995	Finland	559[0n]	KJ962237
1172	Carabidae	Syntomus truncatellus	ZMUO.005342	Finland	648[0n]	KJ962083
1173	Carabidae	Synuchus vivalis	ZMUO.005036	Finland	658[0n]	KJ966800
1174	Carabidae	Synuchus vivalis	ZMUO.006217	Finland	658[0n]	KJ966101
1175	Carabidae	Synuchus vivalis	ZMUO.006218	Finland	658[0n]	KJ963702
1176	Carabidae	Tachyta nana	ZMUO.003294	Estonia	630[0n]	KJ962096
1177	Carabidae	Tachyta nana	ZMUO.004032	Finland	658[0n]	KJ963420
1178	Carabidae	Tachyta nana	ZMUO.004033	Finland	658[0n]	KJ964156
1179	Carabidae	Tachyta nana	ZMUO.005370	Finland	658[0n]	KJ964791
1180	Carabidae	Tachyta nana	ZMUO.006641	Finland	658[0n]	KJ963488
1181	Carabidae	Tachyura parvula	ZMUO.005959	Sweden	650[0n]	KJ964648
1182	Carabidae	Tachyura parvula	ZMUO.005960	Sweden	658[0n]	KJ966455
1183	Carabidae	Tachyura parvula	ZMUO.005961	Sweden	658[0n]	KJ963169
1184	Carabidae	Trechus quadristriatus	ZMUO.003791	Finland	658[0n]	KJ965522
1185	Carabidae	Trechus quadristriatus	ZMUO.004424	Finland	658[0n]	KJ966891
1186	Carabidae	Trechus quadristriatus	ZMUO.004670	Finland	658[0n]	KJ967265
1187	Carabidae	Trechus quadristriatus	ZMUO.004685	Finland	658[0n]	KJ964651
1188	Carabidae	Trechus quadristriatus	ZMUO.004693	Finland	658[0n]	KJ963008
1189	Carabidae	Trechus rivularis	ZMUO.006238	Finland	407[0n]	KJ964437
1190	Carabidae	Trechus rivularis	ZMUO.006239	Finland	407[0n]	KJ966543
1191	Carabidae	Trechus rubens	ZMUO.000614	Finland	658[0n]	KJ963226
1192	Carabidae	Trechus rubens	ZMUO.001495	Finland	658[0n]	KJ962259
1193	Carabidae	Trechus rubens	ZMUO.002450	Finland	658[0n]	KJ967500
1194	Carabidae	Trechus secalis	ZMUO.005347	Finland	573[0n]	KJ965942
1195	Carabidae	Trechus secalis	ZMUO.007317	Finland	658[0n]	KJ962346
1196	Cerambycidae	Acanthocinus aedilis	MP00200	Finland	658[0n]	HM909066
1197	Cerambycidae	Acanthocinus aedilis	ZMUO.001448	Finland	658[0n]	KJ965934
1198	Cerambycidae	Acanthocinus aedilis	ZMUO.001915	Finland	658[0n]	KJ963710
1199	Cerambycidae	Acanthocinus aedilis	ZMUO.004727	Finland	658[0n]	KJ963272
1200	Cerambycidae	Acanthocinus aedilis	ZMUO.005269	Finland	658[0n]	KJ965876
1201	Cerambycidae	Acanthocinus griseus	MP00384	Finland	658[0n]	HQ559242
1202	Cerambycidae	Acanthocinus griseus	ZMUO.001544	Finland	658[0n]	KJ963896
1203	Cerambycidae	Acanthocinus griseus	ZMUO.005226	Finland	658[0n]	KJ966915
1204	Cerambycidae	Acmaeops pratensis	ZMUO.003362	Finland	658[0n]	KJ962723
1205	Cerambycidae	Acmaeops pratensis	ZMUO.004993	Finland	658[0n]	KJ967455
1206	Cerambycidae	Acmaeops pratensis	ZMUO.005273	Finland	658[0n]	KJ965399
1207	Cerambycidae	Acmaeops pratensis	ZMUO.007574	Finland	658[0n]	KJ963373
1208	Cerambycidae	Acmaeops septentrionis	ZMUO.000708	Finland	658[0n]	KJ962917
1209	Cerambycidae	Acmaeops septentrionis	ZMUO.001543	Finland	307[0n]	KJ963260
1210	Cerambycidae	Acmaeops septentrionis	ZMUO.006176	Finland	307[0n]	KJ964105
1211	Cerambycidae	Acmaeops septentrionis	ZMUO.006177	Finland	554[0n]	KJ963748
1212	Cerambycidae	Acmaeops septentrionis	ZMUO.007512	Finland	658[0n]	KJ962493
1213	Cerambycidae	Aegomorphus clavipes	ZMUO.001934	Finland	407[0n]	KJ964482
1214	Cerambycidae	Aegomorphus clavipes	ZMUO.003777	Finland	0
1215	Cerambycidae	Aegomorphus clavipes	ZMUO.004830	Finland	0
1216	Cerambycidae	Aegomorphus clavipes	ZMUO.005200	Finland	0
1217	Cerambycidae	Aegomorphus clavipes	ZMUO.007516	Finland	0
1218	Cerambycidae	Aegomorphus clavipes	ZMUO.007518	Finland	0
1219	Cerambycidae	Aegomorphus clavipes	ZMUO.007544	Finland	0
1220	Cerambycidae	Agapanthia villosoviridescens	ZMUO.000670	Russia	658[0n]	KJ962889
1221	Cerambycidae	Agapanthia villosoviridescens	ZMUO.000684	Finland	407[0n]	KJ962356
1222	Cerambycidae	Agapanthia villosoviridescens	ZMUO.000686	Finland	658[0n]	KJ962456
1223	Cerambycidae	Agapanthia villosoviridescens	ZMUO.001929	Finland	658[0n]	KJ965644
1224	Cerambycidae	Agapanthia villosoviridescens	ZMUO.001949	Finland	407[0n]	KJ962795
1225	Cerambycidae	Agapanthia villosoviridescens	ZMUO.004144	Estonia	0
1226	Cerambycidae	Agapanthia villosoviridescens	ZMUO.004380	Finland	658[0n]	KJ965005
1227	Cerambycidae	Alosterna tabacicolor	ZMUO.000552	Finland	658[0n]	KJ965615
1228	Cerambycidae	Alosterna tabacicolor	ZMUO.001873	Finland	658[0n]	KJ967479
1229	Cerambycidae	Alosterna tabacicolor	ZMUO.005243	Finland	658[0n]	KJ965646
1230	Cerambycidae	Alosterna tabacicolor	ZMUO.005503	Finland	658[0n]	KJ966031
1231	Cerambycidae	Alosterna tabacicolor	ZMUO.005842	Sweden	658[0n]	KJ961935
1232	Cerambycidae	Anaglyptus mysticus	ZMUO.005513	Sweden	633[0n]	KJ966553
1233	Cerambycidae	Anaglyptus mysticus	ZMUO.005516	Sweden	635[0n]	KJ965874
1234	Cerambycidae	Anoplodera maculicornis	MP00090	Finland	658[0n]	HM909037
1235	Cerambycidae	Anoplodera maculicornis	ZMUO.001430	Finland	630[0n]	KJ967279
1236	Cerambycidae	Anoplodera maculicornis	ZMUO.004992	Finland	634[0n]	KJ966333
1237	Cerambycidae	Anoplodera maculicornis	ZMUO.007568	Finland	0
1238	Cerambycidae	Anoplodera maculicornis	ZMUO.007573	Finland	658[0n]	KJ963072
1239	Cerambycidae	Anoplodera reyi	ZMUO.000550	Finland	658[0n]	KJ962569
1240	Cerambycidae	Anoplodera reyi	ZMUO.000741	Finland	658[0n]	KJ965629
1241	Cerambycidae	Anoplodera reyi	ZMUO.001910	Finland	658[0n]	KJ964213
1242	Cerambycidae	Anoplodera reyi	ZMUO.005155	Finland	620[0n]	KJ966266
1243	Cerambycidae	Anoplodera reyi	ZMUO.006607	Finland	658[0n]	KJ964792
1244	Cerambycidae	Anoplodera rubra	ZMUO.000740	Finland	658[0n]	KJ965599
1245	Cerambycidae	Anoplodera rubra	ZMUO.001914	Finland	658[0n]	KJ967273
1246	Cerambycidae	Anoplodera rubra	ZMUO.004905	Finland	658[0n]	KJ965133
1247	Cerambycidae	Anoplodera rubra	ZMUO.005223	Finland	656[2n]	KJ963544
1248	Cerambycidae	Anoplodera sanguinolenta	ZMUO.000742	Finland	658[0n]	KJ964113
1249	Cerambycidae	Anoplodera sanguinolenta	ZMUO.001447	Finland	658[0n]	KJ963700
1250	Cerambycidae	Anoplodera sanguinolenta	ZMUO.001911	Finland	658[0n]	KJ963259
1251	Cerambycidae	Anoplodera sanguinolenta	ZMUO.004664	Finland	658[0n]	KJ962498
1252	Cerambycidae	Anoplodera sanguinolenta	ZMUO.004665	Finland	658[0n]	KJ963360
1253	Cerambycidae	Anoplodera sanguinolenta	ZMUO.005242	Finland	658[0n]	KJ962892
1254	Cerambycidae	Anoplodera sexguttata	ZMUO.006390	Sweden	658[0n]	KJ966542
1255	Cerambycidae	Arhopalus rusticus	MP00401	Finland	658[0n]	HQ559250
1256	Cerambycidae	Arhopalus rusticus	ZMUO.000539	Finland	658[0n]	KJ964380
1257	Cerambycidae	Arhopalus rusticus	ZMUO.000735	Estonia	658[0n]	KJ964579
1258	Cerambycidae	Arhopalus rusticus	ZMUO.000739	Finland	658[0n]	KJ965325
1259	Cerambycidae	Arhopalus rusticus	ZMUO.005133	Finland	614[0n]	KJ962204
1260	Cerambycidae	Arhopalus rusticus	ZMUO.007546	Finland	473[0n]	KJ965588
1261	Cerambycidae	Aromia moschata	MP00381	Finland	658[0n]	HQ559240
1262	Cerambycidae	Aromia moschata	ZMUO.000676	Russia	658[0n]	KJ963379
1263	Cerambycidae	Aromia moschata	ZMUO.000705	Finland	658[0n]	KJ965870
1264	Cerambycidae	Aromia moschata	ZMUO.001912	Finland	658[0n]	KJ964846
1265	Cerambycidae	Aromia moschata	ZMUO.001913	Finland	658[0n]	KJ966417
1266	Cerambycidae	Aromia moschata	ZMUO.004840	Finland	658[0n]	KJ963928
1267	Cerambycidae	Aromia moschata	ZMUO.007514	Finland	658[0n]	KJ965446
1268	Cerambycidae	Asemum striatum	ZMUO.001482	Estonia	658[0n]	KJ964896
1269	Cerambycidae	Asemum striatum	ZMUO.001561	Finland	658[0n]	KJ964520
1270	Cerambycidae	Asemum striatum	ZMUO.001932	Finland	658[0n]	KJ964737
1271	Cerambycidae	Asemum striatum	ZMUO.001936	Finland	658[0n]	KJ966110
1272	Cerambycidae	Asemum striatum	ZMUO.005274	Finland	658[0n]	KJ963534
1273	Cerambycidae	Brachyta interrogationis	ZMUO.000724	Finland	658[0n]	KJ962541
1274	Cerambycidae	Brachyta interrogationis	ZMUO.001904	Finland	658[0n]	KJ964769
1275	Cerambycidae	Brachyta interrogationis	ZMUO.001905	Finland	658[0n]	KJ966920
1276	Cerambycidae	Brachyta interrogationis	ZMUO.001930	Finland	658[0n]	KJ962314
1277	Cerambycidae	Brachyta interrogationis	ZMUO.001931	Finland	658[0n]	KJ964004
1278	Cerambycidae	Callidium aeneum	MP00083	Finland	658[0n]	HM909033
1279	Cerambycidae	Callidium aeneum	ZMUO.001920	Finland	658[0n]	KJ967413
1280	Cerambycidae	Callidium aeneum	ZMUO.001921	Finland	658[0n]	KJ966600
1281	Cerambycidae	Callidium aeneum	ZMUO.007529	Finland	658[0n]	KJ962004
1282	Cerambycidae	Callidium coriaceum	ZMUO.000541	Finland	0
1283	Cerambycidae	Callidium coriaceum	ZMUO.001951	Finland	658[0n]	KJ965338
1284	Cerambycidae	Callidium violaceum	MP00258	Finland	658[0n]	HM909087
1285	Cerambycidae	Callidium violaceum	ZMUO.000698	Finland	658[0n]	KJ963123
1286	Cerambycidae	Callidium violaceum	ZMUO.001933	Finland	658[0n]	KJ963523
1287	Cerambycidae	Callidium violaceum	ZMUO.003090	Finland	658[0n]	KJ967341
1288	Cerambycidae	Callidium violaceum	ZMUO.005261	Finland	658[0n]	KJ961805
1289	Cerambycidae	Callidium violaceum	ZMUO.005886	Finland	658[0n]	KJ962734
1290	Cerambycidae	Cerambyx scopoli	ZMUO.005559	Sweden	637[0n]	KJ964007
1291	Cerambycidae	Cerambyx scopoli	ZMUO.005560	Sweden	627[0n]	KJ962934
1292	Cerambycidae	Cerambyx scopoli	ZMUO.005561	Sweden	634[0n]	KJ962535
1293	Cerambycidae	Chlorophorus herbstii	ZMUO.000669	Russia	658[0n]	KJ963652
1294	Cerambycidae	Clytus arietis	ZMUO.005563	Sweden	637[0n]	KJ963569
1295	Cerambycidae	Clytus arietis	ZMUO.007532	Finland	658[0n]	KJ961841
1296	Cerambycidae	Clytus arietis	ZMUO.007601	Finland	658[0n]	KJ962809
1297	Cerambycidae	Clytus arietis	ZMUO.007602	Finland	658[0n]	KJ965402
1298	Cerambycidae	Cortodera femorata	ZMUO.005479	Finland	658[0n]	KJ966406
1299	Cerambycidae	Evodinus borealis	ZMUO.003135	Finland	658[0n]	KJ963441
1300	Cerambycidae	Evodinus borealis	ZMUO.004279	Finland	658[0n]	KJ964387
1301	Cerambycidae	Evodinus borealis	ZMUO.006198	Finland	407[0n]	KJ963179
1302	Cerambycidae	Evodinus borealis	ZMUO.006199	Finland	658[0n]	KJ963432
1303	Cerambycidae	Exocentrus lusitanus	ZMUO.000738	Finland	658[0n]	KJ966268
1304	Cerambycidae	Exocentrus lusitanus	ZMUO.007570	Finland	658[0n]	KJ966407
1305	Cerambycidae	Exocentrus lusitanus	ZMUO.007571	Finland	658[0n]	KJ966653
1306	Cerambycidae	Exocentrus lusitanus	ZMUO.007579	Finland	658[0n]	KJ965627
1307	Cerambycidae	Exocentrus lusitanus	ZMUO.007580	Finland	658[0n]	KJ963755
1308	Cerambycidae	Gaurotes virginea	ZMUO.000548	Finland	658[0n]	KJ964393
1309	Cerambycidae	Gaurotes virginea	ZMUO.000697	Finland	658[0n]	KJ961983
1310	Cerambycidae	Gaurotes virginea	ZMUO.001919	Finland	658[0n]	KJ963449
1311	Cerambycidae	Gaurotes virginea	ZMUO.004663	Finland	658[0n]	KJ962469
1312	Cerambycidae	Gaurotes virginea	ZMUO.005286	Finland	658[0n]	KJ963065
1313	Cerambycidae	Hylotrupes bajulus	ZMUO.000759	Finland	658[0n]	KJ966347
1314	Cerambycidae	Judolia sexmaculata	MP00437	Finland	658[0n]	HQ559267
1315	Cerambycidae	Judolia sexmaculata	ZMUO.001872	Finland	658[0n]	KJ963030
1316	Cerambycidae	Judolia sexmaculata	ZMUO.001908	Finland	658[0n]	KJ965124
1317	Cerambycidae	Judolia sexmaculata	ZMUO.003363	Finland	658[0n]	KJ963423
1318	Cerambycidae	Judolia sexmaculata	ZMUO.005288	Finland	658[0n]	KJ967085
1319	Cerambycidae	Lamia textor	ZMUO.000711	Estonia	658[0n]	KJ961885
1320	Cerambycidae	Lamia textor	ZMUO.001917	Finland	658[0n]	KJ965883
1321	Cerambycidae	Lamia textor	ZMUO.001918	Finland	658[0n]	KJ966718
1322	Cerambycidae	Lamia textor	ZMUO.007508	Finland	658[0n]	KJ965490
1323	Cerambycidae	Leiopus linnei	ZMUO.007562	Estonia	658[0n]	KJ964607
1324	Cerambycidae	Leiopus linnei	ZMUO.007563	Estonia	658[0n]	KJ964374
1325	Cerambycidae	Leiopus nebulosus	ZMUO.001944	Finland	655[3n]	KJ967320
1326	Cerambycidae	Leiopus nebulosus	ZMUO.001945	Finland	658[0n]	KJ963149
1327	Cerambycidae	Leiopus nebulosus	ZMUO.007519	Finland	658[0n]	KJ964583
1328	Cerambycidae	Leiopus nebulosus	ZMUO.007566	Finland	658[0n]	KJ967008
1329	Cerambycidae	Leptura maculata	ZMUO.005512	Sweden	639[0n]	KJ961865
1330	Cerambycidae	Leptura maculata	ZMUO.007545	Finland	653[5n]	KJ962567
1331	Cerambycidae	Leptura melanura	ZMUO.000569	Finland	658[0n]	KJ965077
1332	Cerambycidae	Leptura melanura	ZMUO.000570	Finland	658[0n]	KJ963709
1333	Cerambycidae	Leptura melanura	ZMUO.000737	Finland	658[0n]	KJ966244
1334	Cerambycidae	Leptura melanura	ZMUO.005233	Finland	658[0n]	KJ967156
1335	Cerambycidae	Leptura melanura	ZMUO.005508	Finland	656[0n]	KJ964096
1336	Cerambycidae	Leptura melanura	ZMUO.005597	Finland	632[0n]	KJ962863
1337	Cerambycidae	Leptura nigra	ZMUO.005522	Sweden	633[0n]	KJ964022
1338	Cerambycidae	Leptura nigra	ZMUO.005800	Sweden	658[0n]	KJ967272
1339	Cerambycidae	Leptura nigripes	ZMUO.007507	Finland	658[0n]	KJ966853
1340	Cerambycidae	Leptura quadrifasciata	ZMUO.000743	Finland	657[1n]	KJ967494
1341	Cerambycidae	Leptura quadrifasciata	ZMUO.001563	Finland	658[0n]	KJ963895
1342	Cerambycidae	Leptura quadrifasciata	ZMUO.001813	Finland	658[0n]	KJ962651
1343	Cerambycidae	Leptura quadrifasciata	ZMUO.001906	Finland	657[1n]	KJ967394
1344	Cerambycidae	Leptura quadrifasciata	ZMUO.004915	Finland	658[0n]	KJ962720
1345	Cerambycidae	Leptura quadrifasciata	ZMUO.005150	Finland	629[0n]	KJ965931
1346	Cerambycidae	Leptura quadrifasciata	ZMUO.005502	Finland	651[0n]	KJ963368
1347	Cerambycidae	Lepturobosca virens	ZMUO.001564	Finland	658[0n]	KJ966357
1348	Cerambycidae	Lepturobosca virens	ZMUO.001916	Finland	658[0n]	KJ967231
1349	Cerambycidae	Lepturobosca virens	ZMUO.001960	Finland	658[0n]	KJ966717
1350	Cerambycidae	Mesosa myops	ZMUO.001942	Finland	658[0n]	KJ962646
1351	Cerambycidae	Mesosa myops	ZMUO.001943	Finland	658[0n]	KJ964828
1352	Cerambycidae	Molorchus minor	ZMUO.001922	Finland	658[0n]	KJ967492
1353	Cerambycidae	Molorchus minor	ZMUO.001923	Finland	658[0n]	KJ965045
1354	Cerambycidae	Molorchus minor	ZMUO.004278	Finland	658[0n]	KJ962384
1355	Cerambycidae	Molorchus minor	ZMUO.005277	Finland	658[0n]	KJ967185
1356	Cerambycidae	Molorchus minor	ZMUO.007569	Finland	658[0n]	KJ962419
1357	Cerambycidae	Monochamus galloprovincialis	ZMUO.000702	Estonia	593[2n]	KJ964158
1358	Cerambycidae	Monochamus galloprovincialis	ZMUO.004831	Finland	657[1n]	KJ967472
1359	Cerambycidae	Monochamus galloprovincialis	ZMUO.007555	Finland	581[1n]	KJ964530
1360	Cerambycidae	Monochamus sutor	MP00438	Finland	307[0n]	KJ965642
1361	Cerambycidae	Monochamus sutor	ZMUO.000694	Finland	658[0n]	KJ964578
1362	Cerambycidae	Monochamus sutor	ZMUO.000695	Sweden	367[0n]	KJ962265
1363	Cerambycidae	Monochamus sutor	ZMUO.001814	Finland	658[0n]	KJ964900
1364	Cerambycidae	Monochamus sutor	ZMUO.001903	Finland	658[0n]	KJ963506
1365	Cerambycidae	Monochamus sutor	ZMUO.003929	Finland	658[0n]	KJ967412
1366	Cerambycidae	Monochamus sutor	ZMUO.005535	Finland	632[0n]	KJ967152
1367	Cerambycidae	Monochamus sutor	ZMUO.005536	Finland	628[0n]	KJ965030
1368	Cerambycidae	Monochamus urussovii	MP00383	Finland	658[0n]	JN273792
1369	Cerambycidae	Monochamus urussovii	ZMUO.001950	Finland	658[0n]	KJ963967
1370	Cerambycidae	Monochamus urussovii	ZMUO.003118	Finland	658[0n]	KJ962306
1371	Cerambycidae	Monochamus urussovii	ZMUO.007549	Finland	658[0n]	KJ967420
1372	Cerambycidae	Necydalis major	MP00397	Finland	646[0n]	HQ559249
1373	Cerambycidae	Necydalis major	ZMUO.000712	Finland	658[0n]	KJ962771
1374	Cerambycidae	Necydalis major	ZMUO.001901	Finland	646[0n]	KJ963322
1375	Cerambycidae	Necydalis major	ZMUO.005490	Finland	487[0n]	KJ964956
1376	Cerambycidae	Necydalis major	ZMUO.007547	Finland	658[0n]	KJ966760
1377	Cerambycidae	Nivellia sanguinosa	ZMUO.007510	Finland	658[0n]	KJ966109
1378	Cerambycidae	Nothorhina punctata	ZMUO.004894	Finland	599[3n]	KJ963195
1379	Cerambycidae	Nothorhina punctata	ZMUO.007533	Finland	0
1380	Cerambycidae	Oberea oculata	MP00445	Finland	658[0n]	HQ559268
1381	Cerambycidae	Oberea oculata	ZMUO.003126	Finland	648[0n]	KJ966774
1382	Cerambycidae	Oberea oculata	ZMUO.005140	Finland	616[0n]	Contamination present, not uploaded to GenBank
1383	Cerambycidae	Oberea oculata	ZMUO.007517	Finland	0
1384	Cerambycidae	Obrium cantharinum	ZMUO.000682	Finland	0
1385	Cerambycidae	Obrium cantharinum	ZMUO.000683	Finland	0
1386	Cerambycidae	Oplosia cinerea	ZMUO.001938	Finland	658[0n]	KJ966029
1387	Cerambycidae	Oplosia cinerea	ZMUO.007527	Finland	658[0n]	KJ964925
1388	Cerambycidae	Oplosia cinerea	ZMUO.007531	Finland	658[0n]	KJ964918
1389	Cerambycidae	Oxymirus cursor	ZMUO.001871	Finland	658[0n]	KJ964411
1390	Cerambycidae	Oxymirus cursor	ZMUO.001909	Finland	0
1391	Cerambycidae	Oxymirus cursor	ZMUO.004843	Finland	658[0n]	KJ963207
1392	Cerambycidae	Oxymirus cursor	ZMUO.007553	Finland	0
1393	Cerambycidae	Pachyta lamed	ZMUO.000535	Finland	0
1394	Cerambycidae	Pachyta lamed	ZMUO.001085	Finland	658[0n]	KJ965887
1395	Cerambycidae	Pachyta lamed	ZMUO.007552	Finland	658[0n]	KJ963034
1396	Cerambycidae	Pachyta quadrimaculata	ZMUO.000706	Finland	658[0n]	KJ964790
1397	Cerambycidae	Pachyta quadrimaculata	ZMUO.000707	Finland	658[0n]	KJ961852
1398	Cerambycidae	Pachyta quadrimaculata	ZMUO.003798	Finland	650[0n]	KJ962331
1399	Cerambycidae	Pachyta quadrimaculata	ZMUO.004537	Finland	658[0n]	KJ965366
1400	Cerambycidae	Pachyta quadrimaculata	ZMUO.004656	Finland	658[0n]	KJ966803
1401	Cerambycidae	Pedostrangalia pubescens	ZMUO.004657	Finland	627[0n]	KJ961925
1402	Cerambycidae	Pedostrangalia pubescens	ZMUO.004658	Finland	658[0n]	KJ962565
1403	Cerambycidae	Pedostrangalia pubescens	ZMUO.004666	Finland	658[0n]	KJ962604
1404	Cerambycidae	Phymatodes testaceus	ZMUO.000703	Estonia	658[0n]	KJ963735
1405	Cerambycidae	Phymatodes testaceus	ZMUO.000704	Estonia	658[0n]	KJ966131
1406	Cerambycidae	Phymatodes testaceus	ZMUO.001958	Finland	658[0n]	KJ964796
1407	Cerambycidae	Phymatodes testaceus	ZMUO.007530	Finland	658[0n]	KJ962203
1408	Cerambycidae	Phymatodes testaceus	ZMUO.007567	Finland	658[0n]	KJ965493
1409	Cerambycidae	Phytoecia nigricornis	ZMUO.004145	Estonia	658[0n]	KJ962511
1410	Cerambycidae	Plagionotus arcuatus	ZMUO.005565	Sweden	633[0n]	KJ966525
1411	Cerambycidae	Plagionotus arcuatus	ZMUO.005566	Sweden	632[0n]	KJ962986
1412	Cerambycidae	Plagionotus arcuatus	ZMUO.005567	Sweden	633[0n]	KJ966952
1413	Cerambycidae	Plagionotus detritus	ZMUO.000666	Russia	658[0n]	KJ967299
1414	Cerambycidae	Poecilium alni	ZMUO.001946	Finland	654[4n]	KJ962401
1415	Cerambycidae	Poecilium alni	ZMUO.001947	Finland	655[3n]	KJ962746
1416	Cerambycidae	Poecilium alni	ZMUO.005568	Sweden	636[0n]	KJ961975
1417	Cerambycidae	Pogonocherus decoratus	ZMUO.000687	Finland	658[0n]	KJ965263
1418	Cerambycidae	Pogonocherus decoratus	ZMUO.000688	Finland	374[0n]	KJ964992
1419	Cerambycidae	Pogonocherus decoratus	ZMUO.000689	Finland	658[0n]	KJ965321
1420	Cerambycidae	Pogonocherus decoratus	ZMUO.000690	Finland	658[0n]	KJ965949
1421	Cerambycidae	Pogonocherus decoratus	ZMUO.000691	Finland	658[0n]	KJ964360
1422	Cerambycidae	Pogonocherus fasciculatus	ZMUO.000696	Finland	0
1423	Cerambycidae	Pogonocherus fasciculatus	ZMUO.001928	Finland	0
1424	Cerambycidae	Pogonocherus fasciculatus	ZMUO.005128	Finland	256[0n]	KJ964368
1425	Cerambycidae	Pogonocherus fasciculatus	ZMUO.007578	Finland	483[1n]	Contamination present, not uploaded to GenBank
1426	Cerambycidae	Pogonocherus hispidus	ZMUO.001940	Finland	0
1427	Cerambycidae	Pogonocherus hispidus	ZMUO.001941	Finland	658[0n]	KJ964297
1428	Cerambycidae	Prionus coriarius	ZMUO.007506	Finland	624[0n]	KJ964237
1429	Cerambycidae	Pseudovadonia livida	ZMUO.000699	Finland	658[0n]	KJ967363
1430	Cerambycidae	Pseudovadonia livida	ZMUO.000700	Finland	658[0n]	KJ966629
1431	Cerambycidae	Pseudovadonia livida	ZMUO.000701	Finland	658[0n]	KJ963131
1432	Cerambycidae	Pseudovadonia livida	ZMUO.003843	Finland	658[0n]	KJ963817
1433	Cerambycidae	Pseudovadonia livida	ZMUO.003844	Finland	658[0n]	KJ963969
1434	Cerambycidae	Pseudovadonia livida	ZMUO.003845	Finland	616[0n]	KJ962855
1435	Cerambycidae	Purpuricenus kaehleri	ZMUO.000671	Russia	658[0n]	KJ966756
1436	Cerambycidae	Rhagium inquisitor	ZMUO.001565	Finland	658[0n]	KJ965144
1437	Cerambycidae	Rhagium inquisitor	ZMUO.001959	Finland	657[1n]	KJ962550
1438	Cerambycidae	Rhagium inquisitor	ZMUO.005078	Finland	658[0n]	KJ963013
1439	Cerambycidae	Rhagium mordax	ZMUO.001907	Finland	658[0n]	KJ965188
1440	Cerambycidae	Rhagium mordax	ZMUO.003281	Estonia	658[0n]	KJ962620
1441	Cerambycidae	Rhagium mordax	ZMUO.005114	Finland	658[0n]	KJ965789
1442	Cerambycidae	Rhagium mordax	ZMUO.005488	Finland	658[0n]	KJ963320
1443	Cerambycidae	Rhagium mordax	ZMUO.005562	Sweden	628[0n]	KJ963597
1444	Cerambycidae	Rhagium sycophanta	ZMUO.005511	Sweden	628[0n]	KJ967423
1445	Cerambycidae	Rhamnusium bicolor	ZMUO.007513	Finland	0
1446	Cerambycidae	Ropalopus femoratus	ZMUO.005514	Sweden	636[1n]	KJ964459
1447	Cerambycidae	Saperda carcharias	ZMUO.000555	Finland	658[0n]	KJ964971
1448	Cerambycidae	Saperda carcharias	ZMUO.000607	Finland	0
1449	Cerambycidae	Saperda carcharias	ZMUO.001948	Finland	658[0n]	KJ965483
1450	Cerambycidae	Saperda carcharias	ZMUO.004842	Finland	656[0n]	KJ966951
1451	Cerambycidae	Saperda perforata	ZMUO.001926	Finland	658[0n]	KJ964768
1452	Cerambycidae	Saperda perforata	ZMUO.001927	Finland	658[0n]	KJ963202
1453	Cerambycidae	Saperda perforata	ZMUO.003095	Finland	658[0n]	KJ963846
1454	Cerambycidae	Saperda perforata	ZMUO.003711	Finland	658[0n]	KJ963809
1455	Cerambycidae	Saperda perforata	ZMUO.003712	Finland	658[0n]	KJ966269
1456	Cerambycidae	Saperda perforata	ZMUO.003713	Finland	658[0n]	KJ966010
1457	Cerambycidae	Saperda perforata	ZMUO.003714	Finland	658[0n]	KJ962898
1458	Cerambycidae	Saperda perforata	ZMUO.003715	Finland	658[0n]	KJ962664
1459	Cerambycidae	Saperda perforata	ZMUO.003716	Finland	658[0n]	KJ966124
1460	Cerambycidae	Saperda perforata	ZMUO.004642	Finland	632[0n]	KJ963410
1461	Cerambycidae	Saperda perforata	ZMUO.004643	Finland	0
1462	Cerambycidae	Saperda populnea	MP00407	Finland	407[0n]	KJ961837
1463	Cerambycidae	Saperda populnea	MP00439	Finland	407[0n]	KJ965649
1464	Cerambycidae	Saperda populnea	MP00440	Finland	407[0n]	KJ961849
1465	Cerambycidae	Saperda populnea	MP00441	Finland	407[0n]	KJ962101
1466	Cerambycidae	Saperda populnea	MP00442	Finland	407[0n]	KJ964605
1467	Cerambycidae	Saperda populnea	MP00443	Finland	407[0n]	KJ965653
1468	Cerambycidae	Saperda populnea	MP00444	Finland	407[0n]	KJ966415
1469	Cerambycidae	Saperda populnea	MP00448	Finland	407[0n]	KJ962031
1470	Cerambycidae	Saperda populnea	MP00449	Finland	407[0n]	KJ965610
1471	Cerambycidae	Saperda populnea	MP00450	Finland	407[0n]	KJ964445
1472	Cerambycidae	Saperda populnea	MP00451	Finland	407[0n]	KJ964046
1473	Cerambycidae	Saperda populnea	MP00452	Finland	407[0n]	KJ965873
1474	Cerambycidae	Saperda populnea	ZMUO.000710	Finland	374[0n]	KJ961830
1475	Cerambycidae	Saperda scalaris	MP00446	Finland	658[0n]	HQ559269
1476	Cerambycidae	Saperda scalaris	ZMUO.000709	Finland	658[0n]	KJ962964
1477	Cerambycidae	Saperda scalaris	ZMUO.001806	Finland	658[0n]	KJ964526
1478	Cerambycidae	Saperda scalaris	ZMUO.001924	Finland	658[0n]	KJ965626
1479	Cerambycidae	Saperda scalaris	ZMUO.001925	Finland	658[0n]	KJ964559
1480	Cerambycidae	Saperda scalaris	ZMUO.003091	Finland	658[0n]	KJ965793
1481	Cerambycidae	Saperda scalaris	ZMUO.003717	Finland	658[0n]	KJ961715
1482	Cerambycidae	Saperda scalaris	ZMUO.003718	Finland	658[0n]	KJ963102
1483	Cerambycidae	Saperda scalaris	ZMUO.003719	Finland	658[0n]	KJ965463
1484	Cerambycidae	Saperda scalaris	ZMUO.003720	Finland	0
1485	Cerambycidae	Saperda scalaris	ZMUO.003721	Finland	658[0n]	KJ962906
1486	Cerambycidae	Saperda similis	ZMUO.007554	Finland	600[1n]	Contamination present, not uploaded to GenBank
1487	Cerambycidae	Spondylis buprestoides	MP00403	Finland	637[0n]	JN284885
1488	Cerambycidae	Spondylis buprestoides	ZMUO.000752	Finland	658[0n]	KJ964556
1489	Cerambycidae	Spondylis buprestoides	ZMUO.001952	Finland	658[0n]	KJ963001
1490	Cerambycidae	Spondylis buprestoides	ZMUO.004844	Finland	658[0n]	KJ965136
1491	Cerambycidae	Spondylis buprestoides	ZMUO.005135	Finland	613[0n]	KJ964608
1492	Cerambycidae	Stenocorus meridianus	MP00436	Finland	658[0n]	KJ967080
1493	Cerambycidae	Stenocorus meridianus	ZMUO.007550	Finland	658[0n]	KJ963476
1494	Cerambycidae	Stenocorus meridianus	ZMUO.007551	Finland	658[0n]	KJ966016
1495	Cerambycidae	Stenostola dubia	ZMUO.001939	Finland	658[0n]	KJ962039
1496	Cerambycidae	Stenostola dubia	ZMUO.004845	Finland	647[0n]	KJ961907
1497	Cerambycidae	Stenostola dubia	ZMUO.007528	Finland	658[0n]	KJ961799
1498	Cerambycidae	Tetropium aquilonium	ZMUO.005988	Finland	658[0n]	KJ967145
1499	Cerambycidae	Tetropium castaneum	ZMUO.001935	Finland	658[0n]	KJ964513
1500	Cerambycidae	Tetropium castaneum	ZMUO.005296	Finland	658[0n]	KJ963452
1501	Cerambycidae	Tetropium castaneum	ZMUO.005311	Finland	618[3n]	KJ966041
1502	Cerambycidae	Tetropium castaneum	ZMUO.005485	Finland	658[0n]	KJ966635
1503	Cerambycidae	Tetropium castaneum	ZMUO.007572	Finland	658[0n]	KJ964598
1504	Cerambycidae	Tetropium fuscum	ZMUO.005480	Finland	407[0n]	KJ965130
1505	Cerambycidae	Tetropium fuscum	ZMUO.005481	Finland	474[0n]	KJ964282
1506	Cerambycidae	Tetropium fuscum	ZMUO.006180	Finland	658[0n]	KJ962552
1507	Cerambycidae	Tetropium fuscum	ZMUO.007576	Finland	0
1508	Cerambycidae	Tetropium fuscum	ZMUO.007577	Finland	0
1509	Cerambycidae	Tetrops praeusta	ZMUO.000755	Finland	658[0n]	KJ967255
1510	Cerambycidae	Tetrops praeusta	ZMUO.005870	Sweden	658[0n]	KJ967190
1511	Cerambycidae	Tetrops praeusta	ZMUO.006400	Sweden	658[0n]	KJ967464
1512	Cerambycidae	Tetrops starkii	ZMUO.007295	Sweden	658[0n]	KJ964167
1513	Cerambycidae	Tetrops starkii	ZMUO.007427	Estonia	658[0n]	KJ965662
1514	Cerambycidae	Xylotrechus antilope	ZMUO.000668	Russia	658[0n]	KJ965630
1515	Cerambycidae	Xylotrechus pantherinus	ZMUO.000692	Finland	658[0n]	KJ966163
1516	Cerambycidae	Xylotrechus pantherinus	ZMUO.000693	Finland	658[0n]	KJ962937
1517	Cerambycidae	Xylotrechus rusticus	MP00398	Finland	307[0n]	Contamination present, not uploaded to GenBank
1518	Cerambycidae	Xylotrechus rusticus	ZMUO.001491	Finland	658[0n]	KJ964934
1519	Cerambycidae	Xylotrechus rusticus	ZMUO.001902	Finland	658[0n]	KJ967263
1520	Cerambycidae	Xylotrechus rusticus	ZMUO.005275	Finland	658[0n]	KJ964357
1521	Cerambycidae	Xylotrechus rusticus	ZMUO.007575	Finland	658[0n]	KJ965661
1522	Cerylonidae	Cerylon deplanatum	ZMUO.003169	Finland	407[0n]	KJ962173
1523	Cerylonidae	Cerylon ferrugineum	ZMUO.004026	Finland	0
1524	Cerylonidae	Cerylon ferrugineum	ZMUO.004476	Finland	657[1n]	KJ963907
1525	Cerylonidae	Cerylon ferrugineum	ZMUO.004477	Finland	658[0n]	KJ964551
1526	Cerylonidae	Cerylon histeroides	MP00238	Finland	0
1527	Cerylonidae	Cerylon histeroides	ZMUO.002434	Finland	656[2n]	KJ966964
1528	Cerylonidae	Cerylon histeroides	ZMUO.003229	Finland	658[0n]	KJ963920
1529	Cerylonidae	Cerylon histeroides	ZMUO.003267	Finland	658[0n]	KJ964507
1530	Cerylonidae	Cerylon histeroides	ZMUO.003976	Finland	658[0n]	KJ961979
1531	Cerylonidae	Cerylon histeroides	ZMUO.004474	Finland	658[0n]	KJ963175
1532	Cerylonidae	Cerylon histeroides	ZMUO.004475	Finland	593[4n]	KJ962105
1533	Cerylonidae	Cerylon histeroides	ZMUO.005447	Finland	658[0n]	KJ964572
1534	Cerylonidae	Cerylon histeroides	ZMUO.006414	Sweden	658[0n]	KJ967219
1535	Chrysomelidae	Acanthoscelides obtectus	ZMUO.003987	Finland	658[0n]	KJ967359
1536	Chrysomelidae	Acanthoscelides obtectus	ZMUO.003988	Finland	658[0n]	KJ962630
1537	Chrysomelidae	Acanthoscelides obtectus	ZMUO.003989	Finland	658[0n]	KJ962201
1538	Chrysomelidae	Agelastica alni	ZMUO.001452	Finland	658[0n]	KJ966688
1539	Chrysomelidae	Agelastica alni	ZMUO.004076	Finland	658[0n]	KJ966710
1540	Chrysomelidae	Agelastica alni	ZMUO.004943	Finland	658[0n]	KJ966955
1541	Chrysomelidae	Agelastica alni	ZMUO.005374	Finland	658[0n]	KJ966336
1542	Chrysomelidae	Agelastica alni	ZMUO.007416	Estonia	658[0n]	KJ961968
1543	Chrysomelidae	Altica brevicollis	ZMUO.004247	Estonia	658[0n]	KJ966580
1544	Chrysomelidae	Altica brevicollis	ZMUO.004248	Estonia	658[0n]	KJ967139
1545	Chrysomelidae	Altica brevicollis	ZMUO.004249	Estonia	658[0n]	KJ962835
1546	Chrysomelidae	Altica carinthiaca	ZMUO.004329	Finland	658[0n]	KJ963505
1547	Chrysomelidae	Altica carinthiaca	ZMUO.004330	Finland	657[1n]	KJ965851
1548	Chrysomelidae	Altica carinthiaca	ZMUO.006489	Finland	658[0n]	KJ965966
1549	Chrysomelidae	Altica chamaenerii	ZMUO.004338	Finland	658[0n]	KJ963283
1550	Chrysomelidae	Altica chamaenerii	ZMUO.004911	Finland	654[4n]	KJ964709
1551	Chrysomelidae	Altica chamaenerii	ZMUO.005395	Finland	599[1n]	KJ963289
1552	Chrysomelidae	Altica chamaenerii	ZMUO.005936	Finland	658[0n]	KJ965872
1553	Chrysomelidae	Altica chamaenerii	ZMUO.006380	Finland	654[4n]	KJ965187
1554	Chrysomelidae	Altica chamaenerii	ZMUO.006381	Finland	658[0n]	KJ967485
1555	Chrysomelidae	Altica chamaenerii	ZMUO.006490	Finland	656[2n]	KJ963827
1556	Chrysomelidae	Altica chamaenerii	ZMUO.006508	Finland	631[0n]	KJ962255
1557	Chrysomelidae	Altica chamaenerii	ZMUO.006974	Finland	565[5n]	KJ962679
1558	Chrysomelidae	Altica engstromi	ZMUO.004318	Finland	611[5n]	KJ965609
1559	Chrysomelidae	Altica engstromi	ZMUO.004324	Finland	625[2n]	KJ961936
1560	Chrysomelidae	Altica engstromi	ZMUO.006030	Finland	658[0n]	KJ966317
1561	Chrysomelidae	Altica engstromi	ZMUO.006110	Finland	653[5n]	KJ962940
1562	Chrysomelidae	Altica engstromi	ZMUO.006111	Finland	654[4n]	KJ964883
1563	Chrysomelidae	Altica engstromi	ZMUO.006112	Finland	653[5n]	KJ962965
1564	Chrysomelidae	Altica engstromi	ZMUO.006113	Finland	644[4n]	KJ966813
1565	Chrysomelidae	Altica engstromi	ZMUO.007448	Estonia	658[0n]	KJ965591
1566	Chrysomelidae	Altica engstromi	ZMUO.007663	Estonia	655[3n]	KJ965900
1567	Chrysomelidae	Altica longicollis	ZMUO.006183	Finland	658[0n]	KJ963312
1568	Chrysomelidae	Altica longicollis	ZMUO.006184	Finland	651[0n]	KJ962238
1569	Chrysomelidae	Altica opacifrons	ZMUO.006573	Finland	658[0n]	KJ962078
1570	Chrysomelidae	Altica opacifrons	ZMUO.007449	Estonia	658[0n]	KJ966716
1571	Chrysomelidae	Altica opacifrons	ZMUO.007450	Estonia	658[0n]	KJ964966
1572	Chrysomelidae	Altica palustris	ZMUO.004333	Finland	631[0n]	KJ961904
1573	Chrysomelidae	Altica palustris	ZMUO.006378	Finland	658[0n]	KJ964560
1574	Chrysomelidae	Altica palustris	ZMUO.006379	Finland	658[0n]	KJ962216
1575	Chrysomelidae	Altica palustris	ZMUO.007092	Finland	658[0n]	KJ965393
1576	Chrysomelidae	Altica palustris	ZMUO.007093	Finland	658[0n]	KJ966418
1577	Chrysomelidae	Altica sp.	ZMUO.004242	Estonia	0
1578	Chrysomelidae	Aphthona erichsoni	ZMUO.003276	Finland	658[0n]	KJ963610
1579	Chrysomelidae	Aphthona lutescens	ZMUO.001098	Finland	658[0n]	KJ962249
1580	Chrysomelidae	Aphthona lutescens	ZMUO.001099	Finland	658[0n]	KJ966784
1581	Chrysomelidae	Aphthona lutescens	ZMUO.003381	Finland	658[0n]	KJ966312
1582	Chrysomelidae	Aphthona lutescens	ZMUO.003382	Finland	658[0n]	KJ966879
1583	Chrysomelidae	Aphthona lutescens	ZMUO.004251	Estonia	658[0n]	KJ966640
1584	Chrysomelidae	Batophila rubi	ZMUO.002341	Finland	658[0n]	KJ963113
1585	Chrysomelidae	Batophila rubi	ZMUO.002355	Finland	658[0n]	KJ964814
1586	Chrysomelidae	Batophila rubi	ZMUO.003329	Estonia	658[0n]	KJ966493
1587	Chrysomelidae	Batophila rubi	ZMUO.005001	Finland	658[0n]	KJ962174
1588	Chrysomelidae	Batophila rubi	ZMUO.005406	Finland	656[0n]	KJ967064
1589	Chrysomelidae	Bromius obscurus	ZMUO.001808	Finland	658[0n]	KJ963526
1590	Chrysomelidae	Bromius obscurus	ZMUO.003924	Finland	658[0n]	KJ967130
1591	Chrysomelidae	Bromius obscurus	ZMUO.005012	Finland	658[0n]	KJ965083
1592	Chrysomelidae	Bromius obscurus	ZMUO.005774	Finland	658[0n]	KJ965462
1593	Chrysomelidae	Bruchus affinis	ZMUO.005879	Sweden	658[0n]	KJ962323
1594	Chrysomelidae	Bruchus affinis	ZMUO.006452	Sweden	658[0n]	KJ964199
1595	Chrysomelidae	Bruchus atomarius	ZMUO.003311	Estonia	0
1596	Chrysomelidae	Bruchus atomarius	ZMUO.004241	Estonia	614[0n]	KJ963329
1597	Chrysomelidae	Bruchus atomarius	ZMUO.005383	Finland	407[0n]	KJ966072
1598	Chrysomelidae	Bruchus atomarius	ZMUO.006543	Finland	658[0n]	KJ965921
1599	Chrysomelidae	Bruchus loti	ZMUO.004271	Estonia	658[0n]	KJ964639
1600	Chrysomelidae	Bruchus loti	ZMUO.005389	Finland	622[0n]	KJ964856
1601	Chrysomelidae	Bruchus loti	ZMUO.005940	Finland	633[0n]	KJ962457
1602	Chrysomelidae	Calomicrus pinicola	ZMUO.005308	Finland	658[0n]	KJ962918
1603	Chrysomelidae	Cassida denticollis	ZMUO.003855	Finland	640[0n]	KJ966181
1604	Chrysomelidae	Cassida denticollis	ZMUO.004548	Finland	657[1n]	KJ967135
1605	Chrysomelidae	Cassida flaveola	ZMUO.001527	Finland	658[0n]	KJ964201
1606	Chrysomelidae	Cassida murraea	ZMUO.007231	Finland	623[0n]	KJ966318
1607	Chrysomelidae	Cassida murraea	ZMUO.007247	Finland	407[0n]	KJ963599
1608	Chrysomelidae	Cassida murraea	ZMUO.007248	Finland	525[0n]	KJ967353
1609	Chrysomelidae	Cassida nebulosa	ZMUO.005474	Finland	658[0n]	KJ965530
1610	Chrysomelidae	Cassida nebulosa	ZMUO.005475	Finland	658[0n]	KJ967284
1611	Chrysomelidae	Cassida nebulosa	ZMUO.005546	Finland	635[0n]	KJ963600
1612	Chrysomelidae	Cassida nebulosa	ZMUO.005547	Finland	629[0n]	KJ966597
1613	Chrysomelidae	Cassida nebulosa	ZMUO.005548	Finland	629[0n]	KJ963050
1614	Chrysomelidae	Cassida nobilis	ZMUO.001620	Finland	407[0n]	KJ967459
1615	Chrysomelidae	Cassida nobilis	ZMUO.003346	Finland	658[0n]	KJ962373
1616	Chrysomelidae	Cassida nobilis	ZMUO.003347	Finland	407[0n]	KJ963343
1617	Chrysomelidae	Cassida nobilis	ZMUO.006692	Finland	658[0n]	KJ967164
1618	Chrysomelidae	Cassida nobilis	ZMUO.007386	Finland	658[0n]	KJ965011
1619	Chrysomelidae	Cassida rubiginosa	ZMUO.005713	Finland	658[0n]	KJ966664
1620	Chrysomelidae	Cassida rubiginosa	ZMUO.005937	Finland	658[0n]	KJ967073
1621	Chrysomelidae	Cassida sanguinosa	ZMUO.005668	Finland	658[0n]	KJ965502
1622	Chrysomelidae	Cassida sanguinosa	ZMUO.006478	Finland	658[0n]	KJ964671
1623	Chrysomelidae	Cassida sanguinosa	ZMUO.006479	Finland	658[0n]	KJ967312
1624	Chrysomelidae	Cassida sanguinosa	ZMUO.007362	Finland	658[0n]	KJ966267
1625	Chrysomelidae	Cassida vibex	ZMUO.004771	Finland	658[0n]	KJ965983
1626	Chrysomelidae	Cassida vibex	ZMUO.005151	Finland	622[0n]	KJ962486
1627	Chrysomelidae	Cassida viridis	ZMUO.001621	Finland	658[0n]	KJ962735
1628	Chrysomelidae	Cassida viridis	ZMUO.005157	Finland	622[0n]	KJ967116
1629	Chrysomelidae	Cassida viridis	ZMUO.005545	Finland	629[0n]	KJ966190
1630	Chrysomelidae	Chaetocnema aridula	ZMUO.003877	Finland	658[0n]	KJ964066
1631	Chrysomelidae	Chaetocnema aridula	ZMUO.004447	Finland	658[0n]	KJ965612
1632	Chrysomelidae	Chaetocnema hortensis	ZMUO.005016	Finland	658[0n]	KJ965334
1633	Chrysomelidae	Chaetocnema hortensis	ZMUO.005396	Finland	653[0n]	KJ966127
1634	Chrysomelidae	Chaetocnema hortensis	ZMUO.005397	Finland	653[0n]	KJ962130
1635	Chrysomelidae	Chaetocnema hortensis	ZMUO.005755	Finland	652[6n]	KJ964600
1636	Chrysomelidae	Chaetocnema hortensis	ZMUO.005756	Finland	658[0n]	KJ964391
1637	Chrysomelidae	Chaetocnema hortensis	ZMUO.006514	Finland	658[0n]	KJ964537
1638	Chrysomelidae	Chaetocnema hortensis	ZMUO.006579	Finland	658[0n]	KJ962605
1639	Chrysomelidae	Chaetocnema mannerheimii	ZMUO.001858	Finland	658[0n]	KJ961774
1640	Chrysomelidae	Chaetocnema mannerheimii	ZMUO.005027	Finland	658[0n]	KJ963071
1641	Chrysomelidae	Chaetocnema mannerheimii	ZMUO.005450	Finland	658[0n]	KJ966872
1642	Chrysomelidae	Chaetocnema mannerheimii	ZMUO.005935	Finland	0
1643	Chrysomelidae	Chaetocnema picipes	ZMUO.005045	Finland	658[0n]	KJ962324
1644	Chrysomelidae	Chaetocnema picipes	ZMUO.005692	Finland	658[0n]	KJ965161
1645	Chrysomelidae	Chaetocnema picipes	ZMUO.005693	Finland	658[0n]	KJ962085
1646	Chrysomelidae	Chaetocnema sahlbergii	ZMUO.000583	Finland	658[0n]	KJ966087
1647	Chrysomelidae	Chaetocnema sahlbergii	ZMUO.001595	Finland	658[0n]	KJ961724
1648	Chrysomelidae	Chaetocnema sahlbergii	ZMUO.005452	Finland	658[0n]	KJ965147
1649	Chrysomelidae	Chaetocnema sahlbergii	ZMUO.005453	Finland	658[0n]	KJ966470
1650	Chrysomelidae	Chaetocnema sahlbergii	ZMUO.006383	Finland	658[0n]	KJ963130
1651	Chrysomelidae	Chrysolina fastuosa	ZMUO.003846	Finland	658[0n]	KJ966665
1652	Chrysomelidae	Chrysolina fastuosa	ZMUO.003847	Finland	658[0n]	KJ964634
1653	Chrysomelidae	Chrysolina fastuosa	ZMUO.005579	Finland	634[0n]	KJ967091
1654	Chrysomelidae	Chrysolina fastuosa	ZMUO.005912	Finland	658[0n]	KJ966095
1655	Chrysomelidae	Chrysolina fastuosa	ZMUO.006020	Finland	658[0n]	KJ964217
1656	Chrysomelidae	Chrysolina fastuosa	ZMUO.006213	Finland	657[1n]	KJ964751
1657	Chrysomelidae	Chrysolina fastuosa	ZMUO.007176	Finland	658[0n]	KJ962851
1658	Chrysomelidae	Chrysolina fastuosa	ZMUO.007418	Estonia	658[0n]	KJ967044
1659	Chrysomelidae	Chrysolina geminata	ZMUO.007501	Estonia	658[0n]	KJ966989
1660	Chrysomelidae	Chrysolina graminis	ZMUO.005289	Finland	658[0n]	KJ965764
1661	Chrysomelidae	Chrysolina haemoptera	ZMUO.005810	Sweden	658[0n]	KJ967199
1662	Chrysomelidae	Chrysolina haemoptera	ZMUO.005811	Sweden	658[0n]	KJ962014
1663	Chrysomelidae	Chrysolina hyperici	ZMUO.005085	Finland	656[0n]	KJ965647
1664	Chrysomelidae	Chrysolina hyperici	ZMUO.005086	Finland	633[0n]	KJ965139
1665	Chrysomelidae	Chrysolina marginata	ZMUO.004371	Finland	597[0n]	KJ967434
1666	Chrysomelidae	Chrysolina marginata	ZMUO.005262	Finland	658[0n]	KJ964087
1667	Chrysomelidae	Chrysolina marginata	ZMUO.006044	Finland	658[0n]	KJ963245
1668	Chrysomelidae	Chrysolina marginata	ZMUO.006912	Finland	658[0n]	KJ965543
1669	Chrysomelidae	Chrysolina polita	ZMUO.000480	Finland	658[0n]	KJ965235
1670	Chrysomelidae	Chrysolina polita	ZMUO.001035	Finland	658[0n]	KJ962807
1671	Chrysomelidae	Chrysolina polita	ZMUO.005384	Finland	658[0n]	KJ967086
1672	Chrysomelidae	Chrysolina polita	ZMUO.005611	Finland	634[0n]	KJ964322
1673	Chrysomelidae	Chrysolina sanguinolenta	ZMUO.000736	Finland	658[0n]	KJ962633
1674	Chrysomelidae	Chrysolina sanguinolenta	ZMUO.005102	Finland	658[0n]	KJ966216
1675	Chrysomelidae	Chrysolina sanguinolenta	ZMUO.007492	Finland	658[0n]	KJ965511
1676	Chrysomelidae	Chrysolina staphylaea	ZMUO.000481	Finland	658[0n]	KJ964362
1677	Chrysomelidae	Chrysolina staphylaea	ZMUO.005382	Finland	632[0n]	KJ962074
1678	Chrysomelidae	Chrysolina varians	MP00228	Finland	658[0n]	HM909073
1679	Chrysomelidae	Chrysolina varians	ZMUO.001437	Finland	658[0n]	KJ965637
1680	Chrysomelidae	Chrysolina varians	ZMUO.005158	Finland	632[0n]	KJ962317
1681	Chrysomelidae	Chrysolina varians	ZMUO.005422	Finland	658[0n]	KJ963424
1682	Chrysomelidae	Chrysolina varians	ZMUO.007258	Finland	658[0n]	KJ966541
1683	Chrysomelidae	Chrysomela collaris	ZMUO.000543	Finland	658[0n]	KJ964872
1684	Chrysomelidae	Chrysomela collaris	ZMUO.006880	Finland	658[0n]	KJ963211
1685	Chrysomelidae	Chrysomela collaris	ZMUO.006881	Finland	658[0n]	KJ963121
1686	Chrysomelidae	Chrysomela cuprea	ZMUO.006583	Finland	658[0n]	KJ961887
1687	Chrysomelidae	Chrysomela cuprea	ZMUO.006584	Finland	658[0n]	KJ964907
1688	Chrysomelidae	Chrysomela lapponica	ZMUO.001489	Finland	0
1689	Chrysomelidae	Chrysomela lapponica	ZMUO.005257	Finland	658[0n]	KJ965910
1690	Chrysomelidae	Chrysomela populi	MP00247	Finland	658[0n]	HM909080
1691	Chrysomelidae	Chrysomela populi	ZMUO.000487	Finland	658[0n]	KJ967045
1692	Chrysomelidae	Chrysomela populi	ZMUO.005581	Finland	633[0n]	KJ964885
1693	Chrysomelidae	Chrysomela tremula	ZMUO.004381	Finland	658[0n]	KJ964083
1694	Chrysomelidae	Chrysomela tremula	ZMUO.005913	Finland	658[0n]	KJ962748
1695	Chrysomelidae	Chrysomela tremula	ZMUO.005915	Finland	658[0n]	KJ963753
1696	Chrysomelidae	Chrysomela tremula	ZMUO.005916	Finland	658[0n]	KJ962777
1697	Chrysomelidae	Chrysomela vigintipunctata	ZMUO.004361	Finland	658[0n]	KJ961764
1698	Chrysomelidae	Clytra quadripunctata	MP00371	Finland	658[0n]	HQ559235
1699	Chrysomelidae	Clytra quadripunctata	ZMUO.003923	Finland	658[0n]	KJ963247
1700	Chrysomelidae	Clytra quadripunctata	ZMUO.004285	Finland	658[0n]	KJ963224
1701	Chrysomelidae	Clytra quadripunctata	ZMUO.005293	Finland	658[0n]	KJ966534
1702	Chrysomelidae	Clytra quadripunctata	ZMUO.005705	Finland	0
1703	Chrysomelidae	Crepidodera aurata	ZMUO.005217	Finland	651[0n]	KJ962544
1704	Chrysomelidae	Crepidodera aurata	ZMUO.005323	Finland	658[0n]	KJ964352
1705	Chrysomelidae	Crepidodera aurata	ZMUO.006440	Sweden	658[0n]	KJ966982
1706	Chrysomelidae	Crepidodera aurata	ZMUO.006515	Finland	658[0n]	KJ963892
1707	Chrysomelidae	Crepidodera aurata	ZMUO.006646	Finland	658[0n]	KJ965013
1708	Chrysomelidae	Crepidodera aurata	ZMUO.007455	Estonia	658[0n]	KJ966066
1709	Chrysomelidae	Crepidodera fulvicornis	MP00150	Finland	658[0n]	HM909047
1710	Chrysomelidae	Crepidodera fulvicornis	ZMUO.000655	Finland	0
1711	Chrysomelidae	Crepidodera fulvicornis	ZMUO.001424	Finland	658[0n]	KJ962103
1712	Chrysomelidae	Crepidodera fulvicornis	ZMUO.001691	Finland	658[0n]	KJ966468
1713	Chrysomelidae	Crepidodera fulvicornis	ZMUO.001855	Finland	658[0n]	KJ962307
1714	Chrysomelidae	Crepidodera fulvicornis	ZMUO.003170	Finland	658[0n]	KJ963238
1715	Chrysomelidae	Crepidodera fulvicornis	ZMUO.006552	Finland	658[0n]	KJ964506
1716	Chrysomelidae	Crepidodera nitidula	ZMUO.004433	Finland	468[4n]	KJ962794
1717	Chrysomelidae	Crepidodera nitidula	ZMUO.005933	Finland	658[0n]	KJ966372
1718	Chrysomelidae	Crioceris duodecimpunctata	ZMUO.005862	Finland	658[0n]	KJ961879
1719	Chrysomelidae	Cryptocephalus androgyne	ZMUO.001964	Finland	658[0n]	KJ965713
1720	Chrysomelidae	Cryptocephalus androgyne	ZMUO.001965	Finland	658[0n]	KJ966198
1721	Chrysomelidae	Cryptocephalus androgyne	ZMUO.001966	Finland	658[0n]	KJ963038
1722	Chrysomelidae	Cryptocephalus androgyne	ZMUO.003339	Finland	658[0n]	KJ965051
1723	Chrysomelidae	Cryptocephalus androgyne	ZMUO.005340	Finland	658[0n]	KJ962027
1724	Chrysomelidae	Cryptocephalus aureolus	ZMUO.003737	Finland	658[0n]	KJ962997
1725	Chrysomelidae	Cryptocephalus aureolus	ZMUO.006224	Finland	303[4n]	KJ966575
1726	Chrysomelidae	Cryptocephalus aureolus	ZMUO.006225	Finland	306[1n]	KJ966627
1727	Chrysomelidae	Cryptocephalus bipunctatus	ZMUO.003922	Finland	658[0n]	KJ965964
1728	Chrysomelidae	Cryptocephalus bipunctatus	ZMUO.003925	Finland	658[0n]	KJ962120
1729	Chrysomelidae	Cryptocephalus bipunctatus	ZMUO.004276	Finland	658[0n]	KJ963394
1730	Chrysomelidae	Cryptocephalus bipunctatus	ZMUO.004932	Finland	658[0n]	KJ964753
1731	Chrysomelidae	Cryptocephalus bipunctatus	ZMUO.005317	Finland	658[0n]	KJ966103
1732	Chrysomelidae	Cryptocephalus bipunctatus	ZMUO.005593	Finland	634[0n]	KJ963668
1733	Chrysomelidae	Cryptocephalus bipunctatus	ZMUO.005594	Finland	635[0n]	KJ967063
1734	Chrysomelidae	Cryptocephalus bipunctatus	ZMUO.005873	Sweden	658[0n]	KJ962635
1735	Chrysomelidae	Cryptocephalus distinguendus	MP00147	Finland	658[0n]	HM909044
1736	Chrysomelidae	Cryptocephalus distinguendus	ZMUO.000483	Finland	307[0n]	KJ962849
1737	Chrysomelidae	Cryptocephalus distinguendus	ZMUO.005304	Finland	658[0n]	KJ966757
1738	Chrysomelidae	Cryptocephalus frontalis	ZMUO.004134	Finland	0
1739	Chrysomelidae	Cryptocephalus fulvus	ZMUO.004853	Finland	658[0n]	KJ967161
1740	Chrysomelidae	Cryptocephalus fulvus	ZMUO.004991	Finland	657[1n]	KJ965398
1741	Chrysomelidae	Cryptocephalus fulvus	ZMUO.005313	Finland	658[0n]	KJ964810
1742	Chrysomelidae	Cryptocephalus labiatus	ZMUO.001970	Finland	658[0n]	KJ965395
1743	Chrysomelidae	Cryptocephalus labiatus	ZMUO.001971	Finland	658[0n]	KJ966637
1744	Chrysomelidae	Cryptocephalus labiatus	ZMUO.001972	Finland	658[0n]	KJ963438
1745	Chrysomelidae	Cryptocephalus labiatus	ZMUO.004289	Finland	658[0n]	KJ966975
1746	Chrysomelidae	Cryptocephalus labiatus	ZMUO.004913	Finland	658[0n]	KJ964626
1747	Chrysomelidae	Cryptocephalus labiatus	ZMUO.005355	Finland	632[0n]	KJ964999
1748	Chrysomelidae	Cryptocephalus labiatus	ZMUO.005806	Sweden	658[0n]	KJ966880
1749	Chrysomelidae	Cryptocephalus labiatus	ZMUO.005911	Finland	658[0n]	KJ966502
1750	Chrysomelidae	Cryptocephalus moraei	ZMUO.004546	Finland	658[0n]	KJ962242
1751	Chrysomelidae	Cryptocephalus moraei	ZMUO.004547	Finland	658[0n]	KJ966569
1752	Chrysomelidae	Cryptocephalus moraei	ZMUO.005163	Finland	622[0n]	KJ962921
1753	Chrysomelidae	Cryptocephalus nitidulus	ZMUO.005152	Finland	658[0n]	KJ963759
1754	Chrysomelidae	Cryptocephalus nitidus	ZMUO.004545	Finland	657[1n]	KJ966082
1755	Chrysomelidae	Cryptocephalus nitidus	ZMUO.005312	Finland	658[0n]	KJ964692
1756	Chrysomelidae	Cryptocephalus nitidus	ZMUO.005519	Sweden	636[0n]	KJ965865
1757	Chrysomelidae	Cryptocephalus nitidus	ZMUO.005927	Finland	658[0n]	KJ964570
1758	Chrysomelidae	Cryptocephalus nitidus	ZMUO.005928	Finland	658[0n]	KJ965153
1759	Chrysomelidae	Cryptocephalus octopunctatus	ZMUO.002423	Finland	658[0n]	KJ967495
1760	Chrysomelidae	Cryptocephalus octopunctatus	ZMUO.004365	Finland	658[0n]	KJ962416
1761	Chrysomelidae	Cryptocephalus parvulus	ZMUO.001528	Finland	658[0n]	KJ965394
1762	Chrysomelidae	Cryptocephalus parvulus	ZMUO.005224	Finland	627[0n]	KJ965299
1763	Chrysomelidae	Cryptocephalus pini	ZMUO.001968	Finland	658[0n]	KJ964334
1764	Chrysomelidae	Cryptocephalus pini	ZMUO.001969	Finland	658[0n]	KJ966435
1765	Chrysomelidae	Cryptocephalus pini	ZMUO.004668	Finland	658[0n]	KJ962675
1766	Chrysomelidae	Cryptocephalus punctiger	ZMUO.005799	Sweden	658[0n]	KJ962077
1767	Chrysomelidae	Cryptocephalus pusillus	ZMUO.004779	Finland	658[0n]	KJ962641
1768	Chrysomelidae	Cryptocephalus pusillus	ZMUO.005103	Finland	610[0n]	KJ966775
1769	Chrysomelidae	Cryptocephalus pusillus	ZMUO.005354	Finland	641[0n]	KJ965052
1770	Chrysomelidae	Cryptocephalus quadripustulatus	ZMUO.000615	Finland	658[0n]	KJ964221
1771	Chrysomelidae	Cryptocephalus quadripustulatus	ZMUO.005306	Finland	658[0n]	KJ963766
1772	Chrysomelidae	Cryptocephalus quadripustulatus	ZMUO.006049	Finland	658[0n]	KJ965112
1773	Chrysomelidae	Cryptocephalus sericeus	ZMUO.005824	Sweden	0
1774	Chrysomelidae	Cryptocephalus sericeus	ZMUO.005825	Sweden	0
1775	Chrysomelidae	Cryptocephalus sericeus	ZMUO.006421	Sweden	0
1776	Chrysomelidae	Cryptocephalus sexpunctatus	ZMUO.004366	Finland	0
1777	Chrysomelidae	Cryptocephalus sexpunctatus	ZMUO.005918	Finland	652[1n]	KJ965635
1778	Chrysomelidae	Donacia antiqua	ZMUO.006586	Finland	407[0n]	KJ965373
1779	Chrysomelidae	Donacia antiqua	ZMUO.006605	Finland	605[1n]	KJ966680
1780	Chrysomelidae	Donacia aquatica	MP00375	Finland	0
1781	Chrysomelidae	Donacia aquatica	ZMUO.005467	Finland	257[0n]	KJ965623
1782	Chrysomelidae	Donacia aquatica	ZMUO.007118	Finland	657[1n]	KJ966869
1783	Chrysomelidae	Donacia cinerea	ZMUO.005237	Finland	407[0n]	KJ967333
1784	Chrysomelidae	Donacia cinerea	ZMUO.007634	Finland	658[0n]	KJ962395
1785	Chrysomelidae	Donacia clavipes	ZMUO.006529	Finland	664[0n]	Contamination present, not uploaded to GenBank
1786	Chrysomelidae	Donacia clavipes	ZMUO.006530	Finland	407[0n]	KJ963198
1787	Chrysomelidae	Donacia clavipes	ZMUO.007627	Finland	0
1788	Chrysomelidae	Donacia crassipes	ZMUO.007630	Finland	0
1789	Chrysomelidae	Donacia dentata	ZMUO.007618	Finland	0
1790	Chrysomelidae	Donacia impressa	ZMUO.007652	Finland	658[0n]	KJ963865
1791	Chrysomelidae	Donacia marginata	ZMUO.007621	Finland	658[0n]	KJ964703
1792	Chrysomelidae	Donacia obscura	ZMUO.004386	Finland	658[0n]	KJ965766
1793	Chrysomelidae	Donacia obscura	ZMUO.005896	Finland	658[0n]	KJ962943
1794	Chrysomelidae	Donacia obscura	ZMUO.005897	Finland	658[0n]	KJ964697
1795	Chrysomelidae	Donacia semicuprea	ZMUO.005520	Sweden	626[0n]	KJ965000
1796	Chrysomelidae	Donacia semicuprea	ZMUO.005521	Sweden	623[0n]	KJ962423
1797	Chrysomelidae	Donacia thalassina	ZMUO.000472	Finland	658[0n]	KJ967484
1798	Chrysomelidae	Donacia thalassina	ZMUO.000473	Finland	657[1n]	KJ964371
1799	Chrysomelidae	Donacia thalassina	ZMUO.006524	Finland	658[0n]	KJ962334
1800	Chrysomelidae	Donacia thalassina	ZMUO.006525	Finland	658[0n]	KJ965614
1801	Chrysomelidae	Donacia thalassina	ZMUO.006585	Finland	631[0n]	KJ961905
1802	Chrysomelidae	Donacia thalassina	ZMUO.007119	Finland	658[0n]	KJ963119
1803	Chrysomelidae	Donacia versicolorea	ZMUO.005182	Finland	407[0n]	KJ963746
1804	Chrysomelidae	Donacia vulgaris	ZMUO.001664	Finland	588[0n]	KJ963210
1805	Chrysomelidae	Epitrix pubescens	ZMUO.005031	Finland	658[0n]	KJ961960
1806	Chrysomelidae	Epitrix pubescens	ZMUO.007219	Finland	657[1n]	KJ964227
1807	Chrysomelidae	Epitrix pubescens	ZMUO.007220	Finland	658[0n]	KJ962277
1808	Chrysomelidae	Galeruca tanaceti	ZMUO.001004	Finland	658[0n]	KJ962007
1809	Chrysomelidae	Galeruca tanaceti	ZMUO.004692	Finland	658[0n]	KJ965115
1810	Chrysomelidae	Galeruca tanaceti	ZMUO.005175	Finland	614[0n]	KJ967399
1811	Chrysomelidae	Galerucella aquatica	ZMUO.005994	Finland	594[1n]	KJ967181
1812	Chrysomelidae	Galerucella calmariensis	ZMUO.004752	Finland	658[0n]	KJ961786
1813	Chrysomelidae	Galerucella calmariensis	ZMUO.004753	Finland	658[0n]	KJ966652
1814	Chrysomelidae	Galerucella calmariensis	ZMUO.004978	Finland	658[0n]	KJ967124
1815	Chrysomelidae	Galerucella lineola	ZMUO.004215	Finland	658[0n]	KJ966162
1816	Chrysomelidae	Galerucella lineola	ZMUO.005468	Finland	658[0n]	KJ964766
1817	Chrysomelidae	Galerucella lineola	ZMUO.006103	Finland	658[0n]	KJ963510
1818	Chrysomelidae	Galerucella nymphaeae	ZMUO.001355	Finland	658[0n]	KJ963213
1819	Chrysomelidae	Galerucella nymphaeae	ZMUO.001356	Finland	658[0n]	KJ965988
1820	Chrysomelidae	Galerucella nymphaeae	ZMUO.001357	Finland	658[0n]	KJ965941
1821	Chrysomelidae	Galerucella nymphaeae	ZMUO.005423	Finland	658[0n]	KJ961801
1822	Chrysomelidae	Galerucella pusilla	ZMUO.004756	Finland	595[7n]	KJ966169
1823	Chrysomelidae	Galerucella sagittariae	ZMUO.001100	Finland	658[0n]	KJ963587
1824	Chrysomelidae	Galerucella sagittariae	ZMUO.001810	Finland	658[0n]	KJ966568
1825	Chrysomelidae	Galerucella sagittariae	ZMUO.004499	Finland	658[0n]	KJ966205
1826	Chrysomelidae	Galerucella sagittariae	ZMUO.006039	Finland	658[0n]	KJ964891
1827	Chrysomelidae	Galerucella sagittariae	ZMUO.006066	Finland	658[0n]	KJ963786
1828	Chrysomelidae	Galerucella sagittariae	ZMUO.006067	Finland	658[0n]	KJ963749
1829	Chrysomelidae	Galerucella sagittariae	ZMUO.007177	Finland	658[0n]	KJ962911
1830	Chrysomelidae	Galerucella sp.	ZMUO.003410	Finland	658[0n]	KJ966947
1831	Chrysomelidae	Galerucella sp.	ZMUO.003411	Finland	658[0n]	KJ964365
1832	Chrysomelidae	Galerucella tenella	MP00160	Finland	658[0n]	HM909050
1833	Chrysomelidae	Galerucella tenella	ZMUO.000470	Finland	658[0n]	KJ963811
1834	Chrysomelidae	Galerucella tenella	ZMUO.001087	Finland	658[0n]	KJ966159
1835	Chrysomelidae	Galerucella tenella	ZMUO.001088	Finland	658[0n]	KJ965331
1836	Chrysomelidae	Galerucella tenella	ZMUO.001213	Finland	658[0n]	KJ965958
1837	Chrysomelidae	Galerucella tenella	ZMUO.001604	Finland	658[0n]	KJ966767
1838	Chrysomelidae	Galerucella tenella	ZMUO.002360	Finland	658[0n]	KJ966912
1839	Chrysomelidae	Galerucella tenella	ZMUO.003334	Estonia	658[0n]	KJ966587
1840	Chrysomelidae	Galerucella tenella	ZMUO.004252	Estonia	658[0n]	KJ963232
1841	Chrysomelidae	Gastrophysa polygoni	ZMUO.004931	Finland	656[0n]	KJ963408
1842	Chrysomelidae	Gastrophysa polygoni	ZMUO.005295	Finland	658[0n]	KJ966297
1843	Chrysomelidae	Gastrophysa polygoni	ZMUO.006152	Sweden	658[0n]	KJ964748
1844	Chrysomelidae	Gastrophysa polygoni	ZMUO.006230	Finland	658[0n]	KJ966001
1845	Chrysomelidae	Gastrophysa polygoni	ZMUO.007290	Sweden	658[0n]	KJ963717
1846	Chrysomelidae	Gastrophysa viridula	ZMUO.000494	Finland	658[0n]	KJ966491
1847	Chrysomelidae	Gastrophysa viridula	ZMUO.005268	Finland	658[0n]	KJ965911
1848	Chrysomelidae	Gonioctena arctica	ZMUO.002976	Finland	658[0n]	KJ963695
1849	Chrysomelidae	Gonioctena arctica	ZMUO.002977	Finland	658[0n]	KJ962684
1850	Chrysomelidae	Gonioctena arctica	ZMUO.006017	Finland	657[1n]	KJ966814
1851	Chrysomelidae	Gonioctena arctica	ZMUO.007035	Finland	657[0n]	KJ963053
1852	Chrysomelidae	Gonioctena arctica	ZMUO.007121	Finland	658[0n]	KJ964333
1853	Chrysomelidae	Gonioctena decemnotata	ZMUO.005583	Finland	623[0n]	KJ967433
1854	Chrysomelidae	Gonioctena decemnotata	ZMUO.005914	Finland	635[0n]	KJ963337
1855	Chrysomelidae	Gonioctena flavicornis	ZMUO.006188	Finland	658[0n]	KJ965727
1856	Chrysomelidae	Gonioctena flavicornis	ZMUO.006189	Finland	658[0n]	KJ964029
1857	Chrysomelidae	Gonioctena flavicornis	ZMUO.006860	Finland	658[0n]	KJ965604
1858	Chrysomelidae	Gonioctena flavicornis	ZMUO.006861	Finland	658[0n]	KJ965167
1859	Chrysomelidae	Gonioctena flavicornis	ZMUO.006862	Finland	658[0n]	KJ965506
1860	Chrysomelidae	Gonioctena intermedia	ZMUO.004098	Finland	620[1n]	KJ963093
1861	Chrysomelidae	Gonioctena intermedia	ZMUO.004099	Finland	620[1n]	KJ966985
1862	Chrysomelidae	Gonioctena intermedia	ZMUO.005272	Finland	657[1n]	KJ962054
1863	Chrysomelidae	Gonioctena intermedia	ZMUO.007269	Finland	658[0n]	KJ963171
1864	Chrysomelidae	Gonioctena linnaeana	ZMUO.003217	Finland	658[0n]	KJ967351
1865	Chrysomelidae	Gonioctena linnaeana	ZMUO.003222	Finland	658[0n]	KJ966954
1866	Chrysomelidae	Gonioctena linnaeana	ZMUO.003289	Finland	658[0n]	KJ966698
1867	Chrysomelidae	Gonioctena linnaeana	ZMUO.007120	Finland	658[0n]	KJ962278
1868	Chrysomelidae	Gonioctena pallida	ZMUO.002305	Finland	658[0n]	KJ962854
1869	Chrysomelidae	Gonioctena viminalis	ZMUO.006007	Finland	658[0n]	KJ963382
1870	Chrysomelidae	Hippuriphila modeeri	ZMUO.004199	Finland	658[0n]	KJ963761
1871	Chrysomelidae	Hydrothassa hannoveriana	ZMUO.001423	Finland	658[0n]	KJ963617
1872	Chrysomelidae	Hydrothassa hannoveriana	ZMUO.001453	Finland	658[0n]	KJ967427
1873	Chrysomelidae	Hydrothassa hannoveriana	ZMUO.001454	Finland	658[0n]	KJ961813
1874	Chrysomelidae	Hydrothassa hannoveriana	ZMUO.001455	Finland	658[0n]	KJ965806
1875	Chrysomelidae	Hydrothassa hannoveriana	ZMUO.001460	Finland	658[0n]	KJ963602
1876	Chrysomelidae	Hydrothassa hannoveriana	ZMUO.004431	Finland	0
1877	Chrysomelidae	Hydrothassa marginella	ZMUO.000513	Finland	658[0n]	KJ963649
1878	Chrysomelidae	Hydrothassa marginella	ZMUO.001676	Finland	658[0n]	KJ966393
1879	Chrysomelidae	Hydrothassa marginella	ZMUO.002416	Finland	633[0n]	KJ964679
1880	Chrysomelidae	Hydrothassa marginella	ZMUO.004927	Finland	658[0n]	KJ963581
1881	Chrysomelidae	Hydrothassa marginella	ZMUO.005026	Finland	643[1n]	Contamination present, not uploaded to GenBank
1882	Chrysomelidae	Hydrothassa marginella	ZMUO.005438	Finland	658[0n]	KJ966144
1883	Chrysomelidae	Labidostomis tridentata	ZMUO.004542	Finland	658[0n]	KJ966609
1884	Chrysomelidae	Labidostomis tridentata	ZMUO.004543	Finland	658[0n]	KJ966227
1885	Chrysomelidae	Labidostomis tridentata	ZMUO.004544	Finland	658[0n]	KJ965068
1886	Chrysomelidae	Labidostomis tridentata	ZMUO.005136	Finland	619[0n]	KJ964806
1887	Chrysomelidae	Lilioceris lilii	ZMUO.003891	Finland	658[0n]	KJ964194
1888	Chrysomelidae	Lilioceris lilii	ZMUO.003892	Finland	658[0n]	KJ966348
1889	Chrysomelidae	Lilioceris lilii	ZMUO.005297	Finland	658[0n]	KJ965137
1890	Chrysomelidae	Lilioceris lilii	ZMUO.007591	Finland	0
1891	Chrysomelidae	Lilioceris lilii	ZMUO.007592	Finland	658[0n]	KJ965652
1892	Chrysomelidae	Lilioceris lilii	ZMUO.007620	Finland	658[0n]	KJ963898
1893	Chrysomelidae	Lilioceris merdigera	ZMUO.000500	Finland	658[0n]	KJ966154
1894	Chrysomelidae	Lilioceris merdigera	ZMUO.003300	Estonia	658[0n]	KJ967442
1895	Chrysomelidae	Lilioceris merdigera	ZMUO.004938	Finland	658[0n]	KJ963036
1896	Chrysomelidae	Lilioceris merdigera	ZMUO.005185	Finland	627[0n]	KJ965063
1897	Chrysomelidae	Lilioceris merdigera	ZMUO.005492	Finland	658[0n]	KJ961919
1898	Chrysomelidae	Lilioceris merdigera	ZMUO.007071	Finland	658[0n]	KJ965072
1899	Chrysomelidae	Lochmaea caprea	ZMUO.000510	Finland	658[0n]	KJ963816
1900	Chrysomelidae	Lochmaea caprea	ZMUO.003927	Finland	658[0n]	KJ965657
1901	Chrysomelidae	Lochmaea caprea	ZMUO.003930	Finland	658[0n]	KJ965396
1902	Chrysomelidae	Lochmaea caprea	ZMUO.005441	Finland	658[0n]	KJ962405
1903	Chrysomelidae	Lochmaea caprea	ZMUO.006548	Finland	658[0n]	KJ967061
1904	Chrysomelidae	Lochmaea suturalis	ZMUO.005011	Finland	658[0n]	KJ964704
1905	Chrysomelidae	Lochmaea suturalis	ZMUO.005335	Finland	622[0n]	KJ962885
1906	Chrysomelidae	Longitarsus	ZMUO.007413	Finland	658[0n]	KJ963996
1907	Chrysomelidae	Longitarsus brunneus	ZMUO.005089	Finland	656[0n]	KJ962949
1908	Chrysomelidae	Longitarsus brunneus	ZMUO.005090	Finland	658[0n]	KJ964332
1909	Chrysomelidae	Longitarsus brunneus	ZMUO.006121	Finland	658[0n]	KJ962114
1910	Chrysomelidae	Longitarsus brunneus	ZMUO.006122	Finland	658[0n]	KJ962718
1911	Chrysomelidae	Longitarsus exsoletus	ZMUO.007301	Sweden	658[0n]	KJ963703
1912	Chrysomelidae	Longitarsus exsoletus	ZMUO.007303	Sweden	658[0n]	KJ962586
1913	Chrysomelidae	Longitarsus exsoletus	ZMUO.007677	Finland	658[0n]	KJ962358
1914	Chrysomelidae	Longitarsus exsoletus	ZMUO.007678	Finland	658[0n]	KJ962683
1915	Chrysomelidae	Longitarsus exsoletus	ZMUO.007679	Finland	658[0n]	KJ964929
1916	Chrysomelidae	Longitarsus holsaticus	ZMUO.006943	Finland	658[0n]	KJ965710
1917	Chrysomelidae	Longitarsus lewisii	ZMUO.007411	Finland	658[0n]	KJ964861
1918	Chrysomelidae	Longitarsus lewisii	ZMUO.007412	Finland	658[0n]	KJ963504
1919	Chrysomelidae	Longitarsus longiseta	ZMUO.004085	Finland	658[0n]	KJ962038
1920	Chrysomelidae	Longitarsus longiseta	ZMUO.004783	Finland	658[0n]	KJ961838
1921	Chrysomelidae	Longitarsus longiseta	ZMUO.005556	Finland	602[0n]	KJ967257
1922	Chrysomelidae	Longitarsus luridus	ZMUO.001081	Finland	658[0n]	KJ961791
1923	Chrysomelidae	Longitarsus luridus	ZMUO.003858	Finland	658[0n]	KJ962293
1924	Chrysomelidae	Longitarsus luridus	ZMUO.004819	Finland	657[1n]	KJ967400
1925	Chrysomelidae	Longitarsus luridus	ZMUO.007266	Finland	658[0n]	KJ967377
1926	Chrysomelidae	Longitarsus luridus	ZMUO.007267	Finland	658[0n]	KJ965803
1927	Chrysomelidae	Longitarsus melanocephalus	ZMUO.000447	Finland	600[2n]	KJ963328
1928	Chrysomelidae	Longitarsus melanocephalus	ZMUO.004458	Finland	636[0n]	KJ964850
1929	Chrysomelidae	Longitarsus melanocephalus	ZMUO.004459	Finland	641[0n]	KJ965048
1930	Chrysomelidae	Longitarsus melanocephalus	ZMUO.004796	Finland	544[0n]	KJ966105
1931	Chrysomelidae	Longitarsus melanocephalus	ZMUO.007495	Finland	602[0n]	KJ963029
1932	Chrysomelidae	Longitarsus melanocephalus	ZMUO.007496	Finland	658[0n]	KJ962770
1933	Chrysomelidae	Longitarsus nigerrimus	ZMUO.003391	Finland	658[0n]	KJ966220
1934	Chrysomelidae	Longitarsus nigerrimus	ZMUO.006802	Finland	658[0n]	KJ963122
1935	Chrysomelidae	Longitarsus parvulus	ZMUO.005211	Finland	614[0n]	KJ962080
1936	Chrysomelidae	Longitarsus reichei	ZMUO.004787	Finland	658[0n]	KJ963049
1937	Chrysomelidae	Longitarsus rubiginosus	ZMUO.004811	Finland	658[0n]	KJ965978
1938	Chrysomelidae	Longitarsus succineus	ZMUO.004818	Finland	658[0n]	KJ962137
1939	Chrysomelidae	Longitarsus succineus	ZMUO.005044	Finland	658[0n]	KJ962131
1940	Chrysomelidae	Longitarsus succineus	ZMUO.006728	Finland	658[0n]	KJ967090
1941	Chrysomelidae	Longitarsus succineus	ZMUO.007284	Finland	658[0n]	KJ965295
1942	Chrysomelidae	Longitarsus suturellus	ZMUO.003006	Finland	0
1943	Chrysomelidae	Longitarsus suturellus	ZMUO.003007	Finland	307[0n]	KJ965495
1944	Chrysomelidae	Longitarsus tabidus	ZMUO.004550	Finland	658[0n]	KJ962415
1945	Chrysomelidae	Luperus flavipes	ZMUO.004975	Finland	658[0n]	KJ965695
1946	Chrysomelidae	Luperus flavipes	ZMUO.006463	Finland	658[0n]	KJ962847
1947	Chrysomelidae	Luperus flavipes	ZMUO.007439	Estonia	633[0n]	KJ965471
1948	Chrysomelidae	Lythraria salicariae	ZMUO.000413	Finland	634[0n]	KJ966582
1949	Chrysomelidae	Lythraria salicariae	ZMUO.000584	Finland	658[0n]	KJ962160
1950	Chrysomelidae	Lythraria salicariae	ZMUO.001216	Finland	658[0n]	KJ967012
1951	Chrysomelidae	Lythraria salicariae	ZMUO.001900	Finland	658[0n]	KJ964259
1952	Chrysomelidae	Lythraria salicariae	ZMUO.005006	Finland	658[0n]	KJ965379
1953	Chrysomelidae	Macroplea appendiculata	ZMUO.005476	Finland	658[0n]	KJ962152
1954	Chrysomelidae	Macroplea appendiculata	ZMUO.005477	Finland	658[0n]	KJ964851
1955	Chrysomelidae	Macroplea mutica	ZMUO.005538	Finland	629[0n]	KJ965498
1956	Chrysomelidae	Mantura chrysanthemi	ZMUO.007159	Sweden	658[0n]	KJ966386
1957	Chrysomelidae	Neocrepidodera	ZMUO.003866	Finland	658[0n]	KJ962836
1958	Chrysomelidae	Neocrepidodera femorata	ZMUO.006132	Finland	645[1n]	KJ966976
1959	Chrysomelidae	Neocrepidodera ferruginea	ZMUO.003775	Finland	658[0n]	KJ967210
1960	Chrysomelidae	Neocrepidodera ferruginea	ZMUO.003865	Finland	658[0n]	KJ961819
1961	Chrysomelidae	Neocrepidodera ferruginea	ZMUO.005718	Finland	658[0n]	KJ966366
1962	Chrysomelidae	Neocrepidodera ferruginea	ZMUO.005721	Finland	658[0n]	KJ963719
1963	Chrysomelidae	Neocrepidodera ferruginea	ZMUO.007157	Sweden	407[0n]	KJ964597
1964	Chrysomelidae	Neocrepidodera motschulskii	ZMUO.007086	Finland	632[0n]	KJ963044
1965	Chrysomelidae	Neocrepidodera nigritula	ZMUO.003401	Finland	506[0n]	KJ963742
1966	Chrysomelidae	Neocrepidodera nigritula	ZMUO.003402	Finland	658[0n]	KJ964491
1967	Chrysomelidae	Neocrepidodera nigritula	ZMUO.004860	Finland	658[0n]	KJ966277
1968	Chrysomelidae	Oulema erichsonii	ZMUO.005445	Finland	658[0n]	KJ967005
1969	Chrysomelidae	Oulema melanopus	ZMUO.000507	Finland	658[0n]	KJ961946
1970	Chrysomelidae	Oulema melanopus	ZMUO.005014	Finland	656[2n]	KJ962631
1971	Chrysomelidae	Oulema melanopus	ZMUO.005388	Finland	596[0n]	KJ965778
1972	Chrysomelidae	Oulema melanopus	ZMUO.005674	Finland	658[0n]	KJ964056
1973	Chrysomelidae	Oulema melanopus	ZMUO.005675	Finland	632[0n]	KJ965285
1974	Chrysomelidae	Oulema melanopus	ZMUO.005676	Finland	658[0n]	KJ962830
1975	Chrysomelidae	Oulema melanopus	ZMUO.007351	Finland	658[0n]	KJ966440
1976	Chrysomelidae	Oulema obscura	ZMUO.004266	Estonia	658[0n]	KJ964033
1977	Chrysomelidae	Oulema obscura	ZMUO.004378	Finland	617[0n]	KJ962897
1978	Chrysomelidae	Oulema obscura	ZMUO.004797	Finland	658[0n]	KJ965866
1979	Chrysomelidae	Oulema obscura	ZMUO.007417	Estonia	658[0n]	KJ967430
1980	Chrysomelidae	Pachybrachis hieroglyphicus	ZMUO.004440	Finland	658[0n]	KJ965475
1981	Chrysomelidae	Pachybrachis hieroglyphicus	ZMUO.004760	Finland	658[0n]	KJ964280
1982	Chrysomelidae	Pachybrachis hieroglyphicus	ZMUO.005149	Finland	540[0n]	KJ966121
1983	Chrysomelidae	Phaedon armoraciae	ZMUO.004967	Finland	658[0n]	KJ963968
1984	Chrysomelidae	Phaedon cochleariae	ZMUO.004985	Finland	658[0n]	KJ962432
1985	Chrysomelidae	Phaedon cochleariae	ZMUO.006964	Finland	658[0n]	KJ965287
1986	Chrysomelidae	Phaedon cochleariae	ZMUO.006965	Finland	658[0n]	KJ962064
1987	Chrysomelidae	Phratora atrovirens	ZMUO.003335	Estonia	658[0n]	KJ965539
1988	Chrysomelidae	Phratora laticollis	ZMUO.001533	Finland	658[0n]	KJ964052
1989	Chrysomelidae	Phratora laticollis	ZMUO.003257	Finland	658[0n]	KJ963810
1990	Chrysomelidae	Phratora laticollis	ZMUO.003258	Finland	658[0n]	KJ966693
1991	Chrysomelidae	Phratora laticollis	ZMUO.003259	Finland	658[0n]	KJ966950
1992	Chrysomelidae	Phratora laticollis	ZMUO.005944	Finland	658[0n]	KJ965567
1993	Chrysomelidae	Phratora polaris	ZMUO.002323	Finland	658[0n]	KJ967261
1994	Chrysomelidae	Phratora polaris	ZMUO.004227	Finland	658[0n]	KJ963698
1995	Chrysomelidae	Phratora polaris	ZMUO.004973	Finland	658[0n]	KJ966218
1996	Chrysomelidae	Phratora polaris	ZMUO.006537	Finland	658[0n]	KJ966740
1997	Chrysomelidae	Phratora polaris	ZMUO.006538	Finland	658[0n]	KJ965350
1998	Chrysomelidae	Phratora polaris	ZMUO.007132	Finland	658[0n]	KJ965979
1999	Chrysomelidae	Phratora vitellinae	ZMUO.004135	Finland	658[0n]	KJ964550
2000	Chrysomelidae	Phratora vitellinae	ZMUO.004958	Finland	658[0n]	KJ962629
2001	Chrysomelidae	Phratora vitellinae	ZMUO.006612	Finland	658[0n]	KJ966456
2002	Chrysomelidae	Phratora vitellinae	ZMUO.006910	Finland	658[0n]	KJ963556
[truncated: 4,424 more rows]
