# Supplementary material for: Barcoding Beetles: A Regional Survey of 1872 Species Reveals High Identification Success and Unusually Deep Interspecific Divergences
Source: PLoS One. 2014 Sep 25;9(9):e108651. doi: 10.1371/journal.pone.0108651 (PMC4177932; doi:10.1371/journal.pone.0108651)
Supplement: Table S2 — Family-wise summary of divergence within species, nearest neighbor distances and numbers of species and individuals analyzed. (XLSX) [file pone.0108651.s002.xlsx]

## Sheet: Table S2
	divergence within species			distance to NN
Family	min	mean	max	min	mean	max	species sampled	individuals sampled
Gyrinidae	0	0.41	1.07	4.74	6.72	13.3	8	18
Haliplidae	0	0.59	2.49	2.81	6.22	14.02	7	16
Noteridae	0	0.08	0.15	11.49	11.49	11.49	2	4
Dytiscidae	0	0.55	6.57	0	8.66	15.27	86	247
Carabidae	0	0.22	3.76	0	7.27	13.45	199	683
Hydrophilidae (s.l.)	0	1.51	11.02	0	11.87	19.73	51	163
Histeridae	0	0.09	0.3	17.81	20.27	23.42	12	22
Hydraenidae	0	1.12	8.95	13.66	14.76	15.86	4	13
Ptiliidae	0	2.51	12.82	12.28	15.39	19.51	15	22
Agyrtidae	0	0	0	N/A	N/A	N/A	1	3
Leiodidae	0	0.45	2.05	4.1	12.9	19.36	31	64
Silphidae	0	0.51	1.39	9.96	11.82	14.25	12	30
Staphylinidae (incl. Scydmaenidae)	0	0.47	13.68	0	11.37	27.61	462	1226
Lucanidae	0	0.09	0.16	20.66	21.44	23.01	3	7
Geotrupidae	N/A	N/A	N/A	N/A	N/A	N/A	1	1
Trogidae	0	0	0	N/A	N/A	N/A	1	3
Scarabaeidae	0	0.37	9.75	4.25	13.37	20.28	33	96
Eucinetidae	N/A	N/A	N/A	N/A	N/A	N/A	1	1
Clambidae	N/A	N/A	N/A	N/A	N/A	N/A	1	1
Scirtidae	0	0.19	1.08	70.9	14.83	22.36	8	33
Buprestidae	0	2.26	6.9	0.15	14.82	21.84	21	90
Byrrhidae	0.15	0.59	1.77	2.5	12.71	18.81	6	18
Elmidae	0	0	0	20.96	21.15	21.52	3	5
Dryopidae	0	0.26	0.51	10.14	10.43	11.05	4	7
Heteroceridae	N/A	N/A	N/A	12.61	14.05	16.93	3	3
Eucnemidae	0	0	0	25.81	25.81	25.81	2	3
Throscidae	0	0.15	0.3	19.31	19.31	19.31	2	6
Elateridae	0	0.43	12.36	1.85	13.59	19.3	47	157
Drilidae	0	0	0	N/A	N/A	N/A	1	2
Lycidae	0	2.48	6.69	19.95	20.7	22.21	3	10
Lampyridae	0	2.96	7.41	N/A	N/A	N/A	1	5
Cantharidae	0	0.14	1.54	6.23	11.25	17.41	40	107
Dermestidae	0	0.05	0.16	9.72	14.13	19.71	8	18
Bostrichidae	0.15	0.15	0.15	N/A	N/A	N/A	1	2
Anobiidae	0	0.3	1.23	9.92	18.11	23.29	15	25
Lymexylidae	0	0	0	N/A	N/A	N/A	1	3
Trogossitidae	0	0.1	0.16	20.77	21.06	21.63	3	5
Cleridae	0	1.19	2.81	12.03	12.79	14.3	3	11
Dasytidae	0	0.79	1.8	7.71	9.06	14.07	7	20
Malachiidae	0	0.14	0.46	12.11	13.11	16.16	6	17
Sphindidae	0.32	0.88	3.28	20.26	20.26	20.26	2	6
Kateretidae	0	1.59	10.72	11.58	13.4	17.03	6	19
Nitidulidae	0	0.69	3.45	6.04	12.46	19.29	43	126
Monotomidae	0	0.19	0.81	11.32	14.19	16.38	9	16
Silvanidae	0	0.05	0.3	18.36	19.39	21.37	6	15
Cucujidae	N/A	N/A	N/A	N/A	N/A	N/A	1	1
Laemophloeidae	8.77	8.77	8.77	15.87	16.38	17.41	3	4
Phalacridae	0	1.57	7.2	2.6	10.09	17.2	7	18
Cryptophagidae	0	0.43	1.7	6.08	13.92	19.94	31	49
Erotylidae	0	0.08	0.3	16.33	17.66	19.64	5	14
Byturidae	0	0.15	0.31	8.88	8.88	8.88	2	6
Cerylonidae	0.15	1.01	2.17	0.46	0.46	0.46	2	9
Alexiidae	N/A	N/A	N/A	N/A	N/A	N/A	1	1
Endomychidae	0	0.24	0.46	18.33	18.33	18.33	2	6
Coccinellidae	0	1.34	7.83	0	11.91	21.12	37	107
Corylophidae	N/A	N/A	N/A	14.24	16.03	19.6	3	3
Latridiidae	0	0.46	4.75	7.72	12.95	20.76	26	57
Mycetophagidae	0	0.65	1.13	6.7	11.9	15.51	7	13
Ciidae	0	0.12	0.46	8.2	15.69	20.38	13	20
Tetratomidae	0.15	0.15	0.15	20.59	20.59	20.59	2	3
Melandryidae	0	0.27	0.46	12.39	14.76	18.59	6	13
Mordellidae	0	0.52	2.94	22.88	23.94	26.3	10	19
Rhipiphoridae	0.3	0.71	1.07	N/A	N/A	N/A	1	3
Zopheridae	0.3	1.02	1.38	N/A	N/A	N/A	1	3
Tenebrionidae	0	0.35	2.96	0.18	13.75	20.66	22	56
Oedemeridae	0	0.2	1.38	8.55	13.13	18.57	8	31
Stenotrachelidae	0	0.08	0.15	N/A	N/A	N/A	1	4
Meloidae	0.46	0.46	0.46	21.16	21.57	22.4	3	4
Boridae	N/A	N/A	N/A	N/A	N/A	N/A	1	1
Pythidae	0	0.34	0.92	10.11	10.11	10.11	2	6
Pyrochroidae	0	0	0	11.25	11.25	11.25	2	4
Salpingidae	0.15	0.38	0.61	16.87	17.64	18.75	4	6
Anthicidae	0	0.31	2.48	12.39	13.7	16.8	7	29
Aderidae	0	0	0	N/A	N/A	N/A	1	2
Scraptiidae	0	0.36	4.91	13.11	14.6	16.62	8	26
Cerambycidae	0	0.54	13.22	2.23	14	21.89	78	260
Megalopodidae	0.15	0.82	1.23	9.42	9.42	9.42	2	4
Chrysomelidae	0	0.53	16.41	0	11.74	22.91	158	504
Nemonychidae	N/A	N/A	N/A	17.83	17.83	17.83	2	2
Anthribidae	0	0.24	0.46	19.04	19.91	20.77	4	9
Attelabidae	0	0.36	1.38	12.44	16.68	20.29	8	28
Brentidae	0	0.63	5.44	4.59	13.17	19.74	27	73
Curculionidae	0	0.7	16.72	0	14.5	27.47	193	542
